# Supplementary material for: 4-(4-Nitro­benz­yl)pyridinium 5-nitro­salicylate
Source: Acta Crystallogr Sect E Struct Rep Online. 2010 Apr 24;66(Pt 5):o1173. doi: 10.1107/S1600536810014698 (PMC2979186; doi:10.1107/S1600536810014698)
Supplement: Supplementary file 2 [file e-66-o1173-Isup2.hkl]

#
# h,k,l, Fc-squared, Fo-squared, sigma(Fo-squared) and status flag
#
data_I
_shelx_title ' gs10gs2 in P-1'
_shelx_refln_list_code          4
_shelx_F_calc_maximum      157.14
_exptl_crystal_F_000       412.00
_reflns_d_resolution_high  0.8106
 
loop_
 _symmetry_equiv_pos_as_xyz
 'x, y, z'
 '-x, -y, -z'
 
_cell_length_a     8.3287
_cell_length_b    10.8219
_cell_length_c    11.3896
_cell_angle_alpha  65.160
_cell_angle_beta   88.286
_cell_angle_gamma  70.553
 
_shelx_F_squared_multiplier     1.000
 
loop_
 _refln_index_h
 _refln_index_k
 _refln_index_l
 _refln_F_squared_calc
 _refln_F_squared_meas
 _refln_F_squared_sigma
 _refln_observed_status
   2   0   0        0.13        0.79      1.15 o
   3   0   0      287.65      294.87      2.50 o
   4   0   0      197.11      198.02      2.05 o
   5   0   0      363.18      363.43      4.39 o
   6   0   0      157.43      161.52      3.02 o
   7   0   0        4.77        5.38      1.73 o
   8   0   0        1.89        2.53      1.94 o
   9   0   0        1.26        3.38      3.08 o
  -9   1   0        0.68        0.85      2.44 o
  -8   1   0        0.52        0.77      2.12 o
  -7   1   0        1.91        5.19      2.67 o
  -6   1   0       12.92       11.88      1.81 o
  -5   1   0        2.74        6.19      1.43 o
  -4   1   0        0.66        1.95      1.36 o
  -3   1   0      903.59      901.30      6.31 o
  -2   1   0      340.52      353.92      3.48 o
  -1   1   0      700.91      671.16      3.66 o
   2   1   0       71.57       68.67      1.11 o
   3   1   0      371.71      386.94      2.82 o
   4   1   0        8.79        3.41      1.13 o
   5   1   0        0.22        0.98      1.06 o
   6   1   0        0.78        1.35      1.39 o
   7   1   0      190.85      190.17      3.47 o
   8   1   0       45.87       54.40      2.53 o
   9   1   0        1.97        1.71      2.92 o
  -8   2   0       66.40       60.42      4.10 o
  -7   2   0       88.31       94.53      3.50 o
  -6   2   0       75.48       75.12      3.01 o
  -5   2   0        1.73        3.35      1.47 o
  -4   2   0       66.32       63.50      1.87 o
  -3   2   0      160.55      151.32      2.59 o
  -2   2   0      108.71      109.72      1.64 o
  -1   2   0        0.99        1.04      0.70 o
   0   2   0      623.40      618.83      6.33 o
   1   2   0     7951.05     7524.32     38.67 o
   2   2   0     1046.63      977.93      3.91 o
   3   2   0       57.16       58.24      1.02 o
   4   2   0       94.65       94.38      2.00 o
   5   2   0       93.13       89.66      1.78 o
   6   2   0       10.52       11.87      1.38 o
   7   2   0       13.00       16.38      1.82 o
   8   2   0       11.93       13.06      2.79 o
   9   2   0        0.37        4.01      2.88 o
  10   2   0        2.01        5.93      3.50 o
  -8   3   0        0.42        1.13      2.61 o
  -7   3   0       62.82       65.43      3.28 o
  -6   3   0      203.04      215.41      4.45 o
  -5   3   0      231.28      235.47      4.22 o
  -4   3   0       72.69       67.91      2.09 o
  -3   3   0       10.07       11.40      1.14 o
  -2   3   0      281.41      275.04      4.24 o
  -1   3   0      105.98       94.41      1.25 o
   0   3   0     7379.05     7171.33     46.91 o
   1   3   0        0.12        0.68      0.73 o
   2   3   0       35.28       45.06      1.20 o
   3   3   0       81.01       73.39      2.00 o
   4   3   0      139.38      171.48      1.79 o
   5   3   0       41.52       38.49      1.40 o
   6   3   0      152.11      157.53      2.47 o
   7   3   0        2.89        3.64      1.61 o
   8   3   0        0.70        0.04      2.61 o
   9   3   0        3.03        6.26      3.07 o
  10   3   0        0.14        1.28      2.98 o
  -7   4   0        0.08        0.56      3.16 o
  -6   4   0       42.07       42.30      3.60 o
  -5   4   0      373.64      383.54      5.44 o
  -4   4   0      109.06      100.49      2.94 o
  -3   4   0       52.07       54.86      1.86 o
  -2   4   0        5.34        4.55      1.06 o
  -1   4   0      289.31      264.78      2.76 o
   0   4   0     2170.80     2264.76      7.86 o
   1   4   0       54.51       56.17      1.70 o
   2   4   0        2.69        3.83      0.75 o
   3   4   0       17.32       18.90      0.95 o
   4   4   0     1054.45     1106.55      5.01 o
   5   4   0        0.17        0.58      0.90 o
   6   4   0       72.79       70.85      1.74 o
   7   4   0       27.42       28.43      2.04 o
   8   4   0       32.64       31.00      2.16 o
   9   4   0        0.83       -1.54      2.76 o
  10   4   0        2.00        0.80      3.09 o
  -7   5   0        0.14        5.06      3.28 o
  -6   5   0        5.47        7.16      2.87 o
  -5   5   0       19.95       17.22      3.00 o
  -4   5   0      563.86      570.39     10.27 o
  -3   5   0      410.67      415.21      6.04 o
  -2   5   0      453.47      440.12      7.42 o
  -1   5   0      158.27      148.86      3.01 o
   0   5   0     1085.11     1184.52      6.63 o
   1   5   0      103.14      115.90      1.76 o
   2   5   0       38.93       45.18      1.59 o
   3   5   0        0.20        0.74      0.84 o
   4   5   0      116.25      123.05      1.83 o
   5   5   0      506.44      535.22      4.08 o
   6   5   0       84.75       90.30      2.14 o
   7   5   0      162.78      148.18      3.19 o
   8   5   0       14.23       17.06      2.03 o
   9   5   0        0.47        1.62      2.14 o
  10   5   0        0.00        0.58      3.09 o
  -6   6   0        7.15        8.55      2.75 o
  -5   6   0        8.98       13.89      2.68 o
  -4   6   0      329.22      322.34      5.39 o
  -3   6   0       49.97       53.63      2.79 o
  -2   6   0       14.61       15.92      1.67 o
  -1   6   0        8.07        8.62      1.30 o
   0   6   0       11.32       10.81      1.55 o
   1   6   0       71.28       72.22      1.90 o
   2   6   0        0.40        0.59      0.95 o
   3   6   0      106.05      111.06      2.23 o
   4   6   0       62.73       72.10      1.82 o
   5   6   0       26.20       28.45      1.37 o
   6   6   0       23.93       26.66      1.86 o
   7   6   0      238.95      230.65      6.64 o
   8   6   0       24.62       24.54      2.54 o
   9   6   0        1.92        5.41      2.40 o
  10   6   0        0.78        1.52      3.08 o
  -5   7   0       50.92       50.54      4.41 o
  -4   7   0        0.62        5.08      2.41 o
  -3   7   0       69.16       68.57      7.89 o
  -2   7   0       12.23        9.39      2.17 o
  -1   7   0       70.98       65.23      2.68 o
   0   7   0       19.93       20.69      1.73 o
   1   7   0       39.08       46.07      1.84 o
   2   7   0      110.28      120.63      2.24 o
   3   7   0        0.02        0.29      1.25 o
   4   7   0        0.00        0.78      1.09 o
   5   7   0       48.18       52.32      1.69 o
   6   7   0       15.81       18.47      3.61 o
   7   7   0      176.42      180.73      5.24 o
   8   7   0       45.36       41.46      5.16 o
   9   7   0       22.70       23.70      2.78 o
  -4   8   0        8.74       13.68      3.46 o
  -3   8   0        0.66        2.41      2.92 o
  -2   8   0        7.05        7.37      2.21 o
  -1   8   0        0.52        0.36      2.00 o
   0   8   0       19.85       19.87      2.15 o
   1   8   0        1.11        2.53      1.55 o
   2   8   0        5.76        6.74      1.54 o
   3   8   0        0.10        1.39      1.28 o
   4   8   0       89.64       86.23      2.25 o
   5   8   0       20.98       28.84      1.76 o
   6   8   0        0.61        3.79      2.65 o
   7   8   0        7.53        6.65      2.83 o
   8   8   0       28.21       29.22      3.41 o
   9   8   0       21.95       23.12      3.76 o
  -3   9   0       27.34       26.64      3.85 o
  -2   9   0        1.63        2.74      2.38 o
  -1   9   0       37.02       34.79      2.74 o
   0   9   0       14.34       13.57      2.15 o
   1   9   0      159.59      145.87      3.22 o
   2   9   0       85.14       86.87      2.99 o
   3   9   0        0.87        1.90      1.57 o
   4   9   0       66.95       67.51      2.49 o
   5   9   0        0.57        1.34      1.63 o
   6   9   0       21.00       24.09      4.01 o
   7   9   0      260.16      256.76      7.11 o
   8   9   0       20.92       17.22      3.33 o
   9   9   0        0.05        3.84      3.17 o
  -2  10   0       14.96       15.40      2.82 o
  -1  10   0        7.96        6.45      2.83 o
   0  10   0       37.15       37.50      2.75 o
   1  10   0      160.10      150.10      4.10 o
   2  10   0       34.56       32.04      2.22 o
   3  10   0       26.43       26.31      2.45 o
   4  10   0       27.66       27.47      3.02 o
   5  10   0       14.54       14.02      2.29 o
   6  10   0        8.02       10.22      2.33 o
   7  10   0      235.53      233.53      6.48 o
   8  10   0        9.60        7.54      3.34 o
   0  11   0        0.10        0.66      2.28 o
   1  11   0        6.05        7.30      2.35 o
   2  11   0        5.47        4.89      1.93 o
   3  11   0        8.63        7.87      2.27 o
   4  11   0        2.19        1.66      2.61 o
   5  11   0        3.13        4.23      2.72 o
   6  11   0        0.86        2.30      2.31 o
   7  11   0        4.69        5.72      4.67 o
   3  12   0       46.14       40.19      3.75 o
   4  12   0        0.20        0.37      3.08 o
  -6 -11   1        5.24        7.09      2.51 o
  -5 -11   1        1.27        1.77      2.60 o
  -4 -11   1        2.20        2.66      2.67 o
  -3 -11   1       47.07       48.39      3.80 o
  -2 -11   1       27.84       23.89      3.32 o
  -1 -11   1        1.19        1.18      2.32 o
  -7 -10   1       47.85       51.95      4.01 o
  -6 -10   1        9.30       12.44      2.40 o
  -5 -10   1        9.53       12.79      2.79 o
  -4 -10   1        0.81        2.03      2.43 o
  -3 -10   1       28.22       32.30      3.21 o
  -2 -10   1        4.34        5.01      2.59 o
  -1 -10   1       27.70       24.55      2.20 o
   0 -10   1        8.02        7.81      2.33 o
   1 -10   1       14.57       14.09      3.15 o
  -8  -9   1        9.46        5.70      3.04 o
  -7  -9   1        0.52        1.99      2.78 o
  -6  -9   1        1.26        2.36      1.73 o
  -5  -9   1       32.29       34.14      2.17 o
  -4  -9   1        1.16        2.28      2.24 o
  -3  -9   1        1.84        2.09      2.24 o
  -2  -9   1       44.06       42.64      2.62 o
  -1  -9   1       17.96       18.29      1.97 o
   0  -9   1       35.19       25.76      2.49 o
   1  -9   1        0.02        1.69      2.30 o
   2  -9   1        1.74        3.35      3.14 o
   3  -9   1        3.50        7.10      3.53 o
  -9  -8   1        0.15        1.54      3.09 o
  -8  -8   1        3.24        5.12      2.97 o
  -7  -8   1       42.66       42.16      2.85 o
  -6  -8   1        7.38        8.34      1.77 o
  -5  -8   1        3.43        4.17      1.47 o
  -4  -8   1       65.58       62.08      2.05 o
  -3  -8   1        7.22        6.89      1.79 o
  -2  -8   1       41.57       47.06      2.38 o
  -1  -8   1        0.33        1.29      1.57 o
   0  -8   1       14.91       15.00      1.87 o
   1  -8   1        4.14        5.31      2.12 o
   2  -8   1       12.72       10.65      2.40 o
   3  -8   1        0.39        4.02      3.22 o
   4  -8   1       72.05       77.00      4.75 o
  -9  -7   1       29.66       29.28      3.47 o
  -8  -7   1        5.20        8.41      2.93 o
  -7  -7   1        0.76        1.19      2.01 o
  -6  -7   1       75.31       76.91      3.04 o
  -5  -7   1       78.84       75.94      2.18 o
  -4  -7   1       64.88       68.87      1.97 o
  -3  -7   1      263.29      277.59      2.91 o
  -2  -7   1        3.29        4.45      1.34 o
  -1  -7   1       97.34       99.00      2.85 o
   0  -7   1        0.61        1.45      1.53 o
   1  -7   1      121.11      105.55      2.80 o
   2  -7   1       67.02       64.89      2.98 o
   3  -7   1       85.20       86.65      5.25 o
   4  -7   1        0.03        1.64      2.44 o
   5  -7   1        0.02        4.08      2.78 o
 -10  -6   1       19.95       19.57      3.59 o
  -9  -6   1        9.09       10.49      3.01 o
  -8  -6   1       34.93       35.31      2.73 o
  -7  -6   1       78.16       78.96      3.16 o
  -6  -6   1       62.23       61.18      2.74 o
  -5  -6   1        7.23        8.03      1.35 o
  -4  -6   1       47.96       56.50      1.74 o
  -3  -6   1      102.63      101.70      2.24 o
  -2  -6   1      335.11      348.74      2.65 o
  -1  -6   1       51.13       54.03      2.11 o
   0  -6   1      156.71      165.35      2.81 o
   1  -6   1      244.16      243.82      3.46 o
   2  -6   1        0.19        0.80      1.45 o
   3  -6   1       92.06       97.78      3.45 o
   4  -6   1      296.98      293.45      5.31 o
   5  -6   1        0.34        3.18      2.40 o
   6  -6   1        3.21        3.19      2.77 o
 -10  -5   1        1.55        1.08      3.04 o
  -9  -5   1        0.42        1.56      1.94 o
  -8  -5   1        5.67        7.09      1.75 o
  -7  -5   1      142.06      145.59      3.09 o
  -6  -5   1      100.49       96.54      2.21 o
  -5  -5   1       55.62       54.98      1.91 o
  -4  -5   1      151.37      155.19      2.12 o
  -3  -5   1     1271.16     1273.65      6.85 o
  -2  -5   1     2276.89     2347.35      8.18 o
  -1  -5   1        7.47        5.82      1.13 o
   0  -5   1      826.11      797.98      7.30 o
   1  -5   1       62.64       62.11      1.91 o
   2  -5   1      125.96      123.00      2.26 o
   3  -5   1       53.09       52.00      2.65 o
   4  -5   1      393.88      391.16      6.97 o
   5  -5   1        1.19        3.96      2.92 o
   6  -5   1       25.74       32.72      3.51 o
 -10  -4   1        2.54        6.48      3.19 o
  -9  -4   1       39.18       37.91      2.92 o
  -8  -4   1       15.38       15.87      1.92 o
  -7  -4   1       55.43       56.51      2.01 o
  -6  -4   1       16.15       14.95      1.43 o
  -5  -4   1       19.91       20.05      1.32 o
  -4  -4   1       90.95       84.11      1.69 o
  -3  -4   1       45.00       49.38      1.91 o
  -2  -4   1      141.41      147.95      3.09 o
  -1  -4   1      879.48      914.41      7.17 o
   0  -4   1      137.93      141.16      3.02 o
   1  -4   1      104.23       99.86      2.60 o
   2  -4   1       12.02       11.86      1.32 o
   3  -4   1       44.51       46.49      2.28 o
   4  -4   1       38.80       40.15      3.52 o
   5  -4   1      549.25      555.94      8.26 o
   6  -4   1        7.63       10.13      3.10 o
   7  -4   1        5.02        6.19      3.21 o
 -10  -3   1       15.23       18.69      3.56 o
  -9  -3   1       23.35       20.71      3.20 o
  -8  -3   1        3.35        3.38      2.68 o
  -7  -3   1       14.65       15.20      1.74 o
  -6  -3   1       58.69       56.88      1.99 o
  -5  -3   1       44.67       46.43      1.34 o
  -4  -3   1     1108.71     1108.63      8.15 o
  -3  -3   1       87.91       87.92      2.52 o
  -2  -3   1       18.53       15.94      0.89 o
  -1  -3   1      570.22      549.51      7.04 o
   0  -3   1     2689.21     2733.92      5.98 o
   1  -3   1        5.90       10.33      0.74 o
   2  -3   1        8.02        4.65      1.21 o
   3  -3   1      101.42      101.84      2.14 o
   4  -3   1      106.13      112.40      2.52 o
   5  -3   1      100.55       98.93      4.05 o
   6  -3   1        9.99       10.17      3.00 o
   7  -3   1       49.39       53.20      3.87 o
   8  -3   1        0.10        5.11      4.68 o
 -10  -2   1        0.83        0.54      2.90 o
  -9  -2   1       42.85       43.55      3.77 o
  -8  -2   1       18.65       19.20      2.99 o
  -7  -2   1      331.55      348.40      6.36 o
  -6  -2   1      132.67      130.15      2.32 o
  -5  -2   1       70.21       63.44      1.42 o
  -4  -2   1       60.37       50.13      1.94 o
  -3  -2   1      443.48      478.70      2.67 o
  -2  -2   1     4914.93     4695.13     38.11 o
  -1  -2   1       80.51       82.69      2.45 o
   0  -2   1     5021.61     4942.50     29.37 o
   1  -2   1     2659.30     2612.75      7.52 o
   2  -2   1      280.84      286.96      4.11 o
   3  -2   1        3.55        3.94      1.42 o
   4  -2   1       28.99       27.75      1.61 o
   5  -2   1       16.60       17.09      1.95 o
   6  -2   1        0.00        0.98      1.97 o
   7  -2   1       11.13       11.76      2.40 o
   8  -2   1       13.03       13.96      5.79 o
  -9  -1   1       11.74       11.91      3.24 o
  -8  -1   1       21.73       24.23      3.06 o
  -7  -1   1      136.05      129.87      4.39 o
  -6  -1   1        0.10        1.04      1.44 o
  -5  -1   1        1.31        1.64      0.84 o
  -4  -1   1      503.14      472.21      4.15 o
  -3  -1   1     1242.08     1201.14     11.95 o
  -2  -1   1     2223.42     2165.39      5.98 o
  -1  -1   1      233.46      231.03      2.14 o
   0  -1   1     1122.74     1029.72     12.93 o
   1  -1   1    11973.11    11400.74     56.79 o
   2  -1   1      308.86      278.54      3.15 o
   3  -1   1      565.10      549.36     16.79 o
   4  -1   1      975.15     1000.32      6.66 o
   5  -1   1        0.43        1.01      1.45 o
   6  -1   1       33.94       33.49      2.10 o
   7  -1   1        2.24        1.49      2.51 o
   8  -1   1        3.55        3.77      2.19 o
   9  -1   1       16.65       13.97      2.60 o
  -9   0   1        2.21        1.32      3.16 o
  -8   0   1       64.22       62.56      3.96 o
  -7   0   1        3.36        4.59      2.87 o
  -6   0   1      458.61      469.50      4.62 o
  -5   0   1       10.95       11.76      1.69 o
  -4   0   1       53.87       55.31      1.88 o
  -3   0   1     1617.13     1645.09      8.44 o
  -2   0   1     8045.02     7750.91     52.62 o
   1   0   1      325.04      340.88      1.98 o
   2   0   1       66.67       53.85      1.40 o
   3   0   1      954.27      861.15     20.58 o
   4   0   1     1261.77     1324.05      7.23 o
   5   0   1      184.82      168.12      3.26 o
   6   0   1        3.31        3.79      1.55 o
   7   0   1        2.83        2.80      1.69 o
   8   0   1        1.40        3.75      1.93 o
   9   0   1        3.61        4.54      2.31 o
  -9   1   1        9.17        7.32      3.22 o
  -8   1   1        0.60        6.35      4.93 o
  -7   1   1       24.96       30.19      3.13 o
  -6   1   1       39.31       40.16      2.41 o
  -5   1   1       72.24       72.01      1.86 o
  -4   1   1        1.67        1.64      1.17 o
  -3   1   1       75.11       69.09      2.14 o
  -2   1   1       45.88       39.03      1.62 o
  -1   1   1       27.42       30.65      1.21 o
   2   1   1     1145.39     1149.44      8.53 o
   3   1   1      290.02      285.60      2.30 o
   4   1   1      343.40      365.55      4.68 o
   5   1   1     1001.27      992.01      5.51 o
   6   1   1        0.00        1.30      1.43 o
   7   1   1      220.05      220.34      3.71 o
   8   1   1        9.79       13.15      2.03 o
   9   1   1       19.87       21.38      2.41 o
  -8   2   1       47.31       43.87      3.91 o
  -7   2   1       16.21       16.42      2.51 o
  -6   2   1       11.81       14.42      2.11 o
  -5   2   1       27.20       27.59      1.73 o
  -4   2   1       79.97       88.78      2.07 o
  -3   2   1       60.22       58.39      2.79 o
  -2   2   1      660.17      629.00      3.41 o
  -1   2   1        8.20       10.60      0.88 o
   0   2   1     2895.65     2783.89     23.04 o
   1   2   1     3420.16     3406.23     38.35 o
   2   2   1     1772.02     1679.81      6.10 o
   3   2   1      261.73      253.19      1.73 o
   4   2   1     1317.75     1295.01      8.64 o
   5   2   1     1049.38     1100.49      7.34 o
   6   2   1      125.31      129.15      2.41 o
   7   2   1        9.74       10.21      1.76 o
   8   2   1       35.67       38.18      2.29 o
   9   2   1        2.41        4.49      2.05 o
  10   2   1        2.68        1.55      3.32 o
  -8   3   1       61.23       67.43      3.56 o
  -7   3   1      184.95      191.97      4.61 o
  -6   3   1       29.66       32.72      2.46 o
  -5   3   1       35.93       37.78      1.99 o
  -4   3   1       36.91       42.39      1.81 o
  -3   3   1       17.19       17.08      1.32 o
  -2   3   1       20.76       21.74      1.79 o
  -1   3   1      143.82      127.16      1.54 o
   0   3   1       20.90       20.46      1.43 o
   1   3   1      209.51      204.81      3.30 o
   2   3   1     1195.00     1169.28     11.25 o
   3   3   1        3.97        4.53      0.60 o
   4   3   1       54.53       61.17      1.36 o
   5   3   1      180.90      201.17      2.30 o
   6   3   1       71.70       68.14      1.91 o
   7   3   1      143.44      131.90      2.63 o
   8   3   1       40.84       43.31      2.09 o
   9   3   1        0.01        0.29      1.84 o
  10   3   1        5.45        5.44      3.30 o
  -8   4   1        1.53        2.32      2.62 o
  -7   4   1      390.35      382.38      7.16 o
  -6   4   1       86.69       89.43      3.38 o
  -5   4   1       56.97       52.44      2.30 o
  -4   4   1      182.13      184.34      3.16 o
  -3   4   1      328.06      313.60      3.12 o
  -2   4   1      130.15      129.53      2.41 o
  -1   4   1      525.01      529.84      8.06 o
   0   4   1     1900.70     2007.10     10.16 o
   1   4   1     1718.11     1775.09      6.34 o
   2   4   1        3.34        3.06      0.60 o
   3   4   1      557.77      577.87     13.22 o
   4   4   1        4.98        6.66      0.98 o
   5   4   1      738.06      752.85      5.10 o
   6   4   1        5.73        6.86      1.16 o
   7   4   1        0.21        1.56      1.49 o
   8   4   1        2.59        2.37      1.66 o
   9   4   1        7.84        8.36      2.71 o
  10   4   1        1.21       -0.07      2.72 o
  -7   5   1      104.70      103.47      7.48 o
  -6   5   1      194.73      194.97      4.58 o
  -5   5   1       33.11       38.10      2.62 o
  -4   5   1       78.72       80.82      2.55 o
  -3   5   1      253.73      249.02      2.81 o
  -2   5   1       21.76       17.20      1.29 o
  -1   5   1       52.94       58.80      2.30 o
   0   5   1     1609.99     1731.40      9.09 o
   1   5   1       22.22       22.22      1.09 o
   2   5   1      105.88      101.37      3.32 o
   3   5   1        0.65        0.26      0.98 o
   4   5   1      585.94      592.87      5.28 o
   5   5   1      477.05      466.63      6.25 o
   6   5   1        8.19       11.52      1.53 o
   7   5   1       14.22       15.61      1.56 o
   8   5   1       98.14       89.46      2.78 o
   9   5   1        0.11        0.85      2.24 o
  10   5   1        1.17        3.58      3.35 o
  -6   6   1      149.56      150.64      4.46 o
  -5   6   1        2.24        3.30      2.35 o
  -4   6   1      303.27      310.69      7.51 o
  -3   6   1       88.31       87.38      2.56 o
  -2   6   1        0.27        0.26      1.46 o
  -1   6   1       37.13       39.57      2.31 o
   0   6   1        1.67        2.08      1.37 o
   1   6   1      436.01      460.85      4.51 o
   2   6   1       27.33       26.57      1.61 o
   3   6   1       63.31       65.50      1.60 o
   4   6   1        5.39        6.02      1.14 o
   5   6   1        1.65        2.31      1.19 o
   6   6   1      169.67      167.80      4.29 o
   7   6   1        5.21        9.35      1.71 o
   8   6   1      101.89       98.09      3.42 o
   9   6   1        0.73       -0.92      2.81 o
  10   6   1       20.78       18.92      3.41 o
  -6   7   1        1.79        3.90      2.67 o
  -5   7   1       25.89       27.83      3.65 o
  -4   7   1        0.29        2.87      2.99 o
  -3   7   1       34.86       34.39      2.54 o
  -2   7   1        1.76        2.84      2.05 o
  -1   7   1        8.65       11.24      1.95 o
   0   7   1       38.67       41.32      1.86 o
   1   7   1       20.66       25.25      1.39 o
   2   7   1      295.70      290.72      3.78 o
   3   7   1      120.73      122.42      2.18 o
   4   7   1      128.56      126.17      2.21 o
   5   7   1        2.69        3.54      1.47 o
   6   7   1       29.51       30.04      2.34 o
   7   7   1        8.56       10.87      1.80 o
   8   7   1       19.86       15.81      2.41 o
   9   7   1        0.02        0.56      2.29 o
  10   7   1       21.93       27.65      3.84 o
  -5   8   1        9.00       17.05      3.62 o
  -4   8   1        6.56        6.63      3.24 o
  -3   8   1      130.52      126.92      3.93 o
  -2   8   1        4.60        5.01      2.15 o
  -1   8   1       35.92       38.70      2.57 o
   0   8   1        1.42        5.30      1.75 o
   1   8   1        4.16        4.66      1.49 o
   2   8   1       37.88       41.10      1.70 o
   3   8   1       60.24       63.21      2.18 o
   4   8   1        0.26        1.24      1.34 o
   5   8   1        7.69        9.05      1.49 o
   6   8   1       31.42       33.22      2.10 o
   7   8   1        5.93        9.84      2.89 o
   8   8   1       19.82       20.29      2.59 o
   9   8   1        7.02        5.39      2.49 o
  -4   9   1       61.27       64.11      4.68 o
  -3   9   1        9.35       10.85      3.38 o
  -2   9   1        2.08        5.48      2.36 o
  -1   9   1       21.54       21.71      2.57 o
   0   9   1       42.84       45.01      2.61 o
   1   9   1       33.47       25.72      2.22 o
   2   9   1        0.55        1.27      1.52 o
   3   9   1       43.74       44.13      1.94 o
   4   9   1       22.33       26.60      2.00 o
   5   9   1      240.05      251.68      4.01 o
   6   9   1        0.20        1.40      1.81 o
   7   9   1       28.81       32.61      3.50 o
   8   9   1       22.26       23.09      4.05 o
   9   9   1        7.08        5.97      3.26 o
  -2  10   1       20.56       22.94      2.89 o
  -1  10   1        8.98       11.93      3.03 o
   0  10   1      133.49      122.49      4.80 o
   1  10   1       59.82       54.61      2.89 o
   2  10   1       27.91       29.58      2.12 o
   3  10   1       10.72        8.16      1.83 o
   4  10   1        2.96        3.07      1.75 o
   5  10   1      178.86      180.73      3.75 o
   6  10   1       53.51       53.36      3.80 o
   7  10   1       27.68       36.15      3.60 o
   8  10   1       41.52       38.14      3.97 o
  -1  11   1        9.62        6.40      3.12 o
   0  11   1        5.91       10.14      3.11 o
   1  11   1       11.59       14.87      2.45 o
   2  11   1       13.56       13.22      2.33 o
   3  11   1        3.19        4.51      1.88 o
   4  11   1       32.27       33.88      2.40 o
   5  11   1        0.56        2.60      1.96 o
   6  11   1      152.57      150.76      7.80 o
   7  11   1      224.44      218.47      6.50 o
   1  12   1        6.79        3.62      3.11 o
   2  12   1        6.85        8.84      2.49 o
   3  12   1       47.07       48.25      3.16 o
   4  12   1       38.38       38.50      3.05 o
   5  12   1       14.04       16.42      3.15 o
   6  12   1       11.57       11.51      4.63 o
  -5 -11   2        2.17        5.45      4.49 o
  -4 -11   2        6.45        6.64      2.81 o
  -3 -11   2       15.03       15.09      3.13 o
  -2 -11   2        5.85        3.84      3.07 o
  -7 -10   2       30.60       31.22      3.04 o
  -6 -10   2        3.98        4.77      2.21 o
  -5 -10   2        8.99        7.00      2.65 o
  -4 -10   2       26.31       25.23      3.10 o
  -3 -10   2      196.29      180.95      5.67 o
  -2 -10   2        3.79        4.36      2.77 o
  -1 -10   2        2.15       -0.09      2.66 o
   0 -10   2       33.46       33.56      2.55 o
  -8  -9   2        3.61        4.80      3.25 o
  -7  -9   2        1.56        5.19      2.32 o
  -6  -9   2       69.02       72.56      2.53 o
  -5  -9   2        2.39        3.84      1.73 o
  -4  -9   2       45.69       44.13      4.96 o
  -3  -9   2        3.55        3.88      2.43 o
  -2  -9   2        4.72        5.15      2.50 o
  -1  -9   2       10.90        9.22      2.63 o
   0  -9   2        7.57        7.95      2.28 o
   1  -9   2       10.06        7.63      2.42 o
   2  -9   2       33.08       41.34      5.65 o
  -9  -8   2       20.26       23.94      3.71 o
  -8  -8   2        1.68        4.44      2.25 o
  -7  -8   2        1.84        4.92      2.20 o
  -6  -8   2        8.85        8.97      1.69 o
  -5  -8   2        1.03        0.57      1.45 o
  -4  -8   2       64.57       65.47      2.37 o
  -3  -8   2       28.42       32.91      2.85 o
  -2  -8   2        3.16        4.77      2.25 o
  -1  -8   2        7.16        9.85      2.05 o
   0  -8   2       50.19       54.67      2.60 o
   1  -8   2       32.52       34.72      2.28 o
   2  -8   2       25.45       25.60      3.50 o
   3  -8   2        0.47        0.58      3.32 o
  -9  -7   2      114.20      101.21      3.97 o
  -8  -7   2        0.56        2.24      2.21 o
  -7  -7   2       14.06       17.46      2.37 o
  -6  -7   2        0.79        1.04      1.49 o
  -5  -7   2       64.38       62.03      2.13 o
  -4  -7   2       31.07       31.34      1.70 o
  -3  -7   2       74.07       82.30      3.43 o
  -2  -7   2        0.15        0.40      1.85 o
  -1  -7   2       42.69       41.82      2.05 o
   0  -7   2      120.67      119.52      2.88 o
   1  -7   2       10.99       11.04      1.87 o
   2  -7   2       31.18       32.79      2.68 o
   3  -7   2       62.52       69.58      4.12 o
   4  -7   2        0.51        1.94      2.60 o
  -9  -6   2        3.91        7.35      2.43 o
  -8  -6   2       28.79       26.68      3.04 o
  -7  -6   2       23.79       22.32      2.92 o
  -6  -6   2        0.00        0.54      2.29 o
  -5  -6   2        3.44        3.90      1.54 o
  -4  -6   2       83.09       88.44      1.89 o
  -3  -6   2       42.82       39.59      1.39 o
  -2  -6   2      234.31      248.23      2.88 o
  -1  -6   2        7.29        6.93      1.38 o
   0  -6   2       16.32       14.84      1.60 o
   1  -6   2      608.64      592.18      7.86 o
   2  -6   2      954.91      933.90      8.02 o
   3  -6   2       16.49       13.54      2.41 o
   4  -6   2        0.20        2.18      2.35 o
   5  -6   2        0.36        3.15      2.52 o
 -10  -5   2        4.01        4.14      3.88 o
  -9  -5   2       52.12       48.90      3.66 o
  -8  -5   2       10.10        9.39      2.20 o
  -7  -5   2       29.92       31.65      2.93 o
  -6  -5   2       22.49       21.30      2.17 o
  -5  -5   2       41.80       49.24      1.72 o
  -4  -5   2        6.34        6.84      1.18 o
  -3  -5   2        1.19        1.90      1.02 o
  -2  -5   2      136.89      136.05      1.83 o
  -1  -5   2      227.63      212.89      2.75 o
   0  -5   2     1834.36     1810.29      9.12 o
   1  -5   2      152.77      145.81      3.27 o
   2  -5   2      464.36      435.55      5.26 o
   3  -5   2      102.14      102.52      3.24 o
   4  -5   2       23.98       22.23      3.07 o
   5  -5   2        6.24        8.70      3.04 o
   6  -5   2        0.30        2.96      3.15 o
 -10  -4   2        3.21        5.17      2.67 o
  -9  -4   2        0.09        3.79      2.43 o
  -8  -4   2       19.30       22.34      1.81 o
  -7  -4   2        6.90        5.96      1.48 o
  -6  -4   2       93.84       91.73      2.18 o
  -5  -4   2       91.11       88.61      3.05 o
  -4  -4   2        4.30        4.11      1.02 o
  -3  -4   2      208.19      226.83      2.48 o
  -2  -4   2       94.43       98.00      1.90 o
  -1  -4   2       65.44       58.01      3.22 o
   0  -4   2      120.24      115.39      1.82 o
   1  -4   2     1924.32     1928.04     13.90 o
   2  -4   2       10.95       11.37      1.41 o
   3  -4   2     1643.60     1642.55     11.72 o
   4  -4   2      125.33      124.01      3.74 o
   5  -4   2       85.05       88.41      4.20 o
   6  -4   2       10.62       12.60      3.16 o
   7  -4   2        0.80        1.05      3.16 o
 -10  -3   2        5.74        8.54      3.46 o
  -9  -3   2        3.63        5.08      2.82 o
  -8  -3   2       37.11       40.57      3.40 o
  -7  -3   2        9.25       10.02      1.52 o
  -6  -3   2       10.26        9.94      1.34 o
  -5  -3   2      173.80      167.55      2.42 o
  -4  -3   2       76.84       81.23      1.57 o
  -3  -3   2        7.53        7.82      0.93 o
  -2  -3   2       26.23       22.59      1.24 o
  -1  -3   2      160.87      150.18      3.93 o
   0  -3   2        5.33        5.17      0.89 o
   1  -3   2     1225.23     1196.57     11.27 o
   2  -3   2      102.60       92.64      2.36 o
   3  -3   2       35.97       40.88      2.13 o
   4  -3   2       61.23       61.36      2.63 o
   5  -3   2       66.76       68.85      3.64 o
   6  -3   2       26.71       23.72      3.24 o
   7  -3   2        1.20        2.65      3.44 o
 -10  -2   2       13.59       13.00      3.52 o
  -9  -2   2       57.98       54.47      3.96 o
  -8  -2   2       20.90       20.48      3.02 o
  -7  -2   2       11.54       11.10      2.02 o
  -6  -2   2        0.74        0.27      1.17 o
  -5  -2   2        0.88        2.23      1.04 o
  -4  -2   2      920.62      924.72      7.73 o
  -3  -2   2     1187.98     1172.18      9.90 o
  -2  -2   2      802.93      789.46      5.37 o
  -1  -2   2      147.23      139.74      2.44 o
   0  -2   2     1267.08     1260.43      4.38 o
   1  -2   2     1527.97     1492.81      5.79 o
   2  -2   2      453.47      459.13      5.14 o
   3  -2   2       25.25       30.20      1.80 o
   4  -2   2      175.81      181.87      3.46 o
   5  -2   2       23.27       24.26      2.32 o
   6  -2   2       23.53       23.09      4.81 o
   7  -2   2       21.73       22.45      2.53 o
   8  -2   2        0.18        0.94      2.88 o
  -9  -1   2       29.13       32.80      3.64 o
  -8  -1   2       20.36       22.50      3.12 o
  -7  -1   2      396.04      398.38      6.90 o
  -6  -1   2        8.26        8.69      1.78 o
  -5  -1   2        0.26        0.40      0.99 o
  -4  -1   2       68.81       63.61      1.64 o
  -3  -1   2       39.57       44.44      1.41 o
  -2  -1   2    24693.50    23959.28    372.57 o
  -1  -1   2      715.90      713.00      6.35 o
   0  -1   2     1866.87     1799.12      5.02 o
   1  -1   2     7106.14     7016.88     31.25 o
   2  -1   2       44.76       56.87      1.18 o
   3  -1   2      633.73      648.54      6.29 o
   4  -1   2       64.93       57.96      2.12 o
   5  -1   2      271.15      281.48      3.74 o
   6  -1   2        9.27        7.56      1.80 o
   7  -1   2       10.67       14.07      2.24 o
   8  -1   2       33.32       35.95      2.80 o
  -9   0   2        0.39        0.04      2.96 o
  -8   0   2      126.30      127.06      4.91 o
  -7   0   2       36.25       34.72      3.36 o
  -6   0   2       29.77       30.84      2.74 o
  -5   0   2      315.87      293.83      4.61 o
  -4   0   2       28.16       32.80      2.12 o
  -3   0   2       46.08       41.78      1.30 o
  -2   0   2    21964.69    21051.35    196.89 o
  -1   0   2     1208.35     1217.60      5.14 o
   0   0   2      110.53      101.64      2.27 o
   1   0   2     1534.21     1446.04      8.16 o
   2   0   2      147.12      144.03      1.52 o
   3   0   2       53.28       55.10      1.61 o
   4   0   2       30.54       28.50      1.38 o
   5   0   2      774.65      813.42      5.65 o
   6   0   2        8.54       11.86      1.51 o
   7   0   2        0.80        3.44      1.79 o
   8   0   2        1.38        4.37      2.02 o
   9   0   2        0.41        2.79      2.35 o
  -9   1   2       13.35        8.75      3.52 o
  -8   1   2       16.43       19.20      3.22 o
  -7   1   2      164.43      163.31      5.14 o
  -6   1   2      105.33      111.31      4.03 o
  -5   1   2       36.70       37.74      1.75 o
  -4   1   2       21.12       23.25      1.94 o
  -3   1   2       46.62       43.04      1.91 o
  -2   1   2      221.29      213.31      3.53 o
  -1   1   2      752.34      729.69      8.78 o
   0   1   2      203.78      175.10      1.69 o
   1   1   2     1256.06     1228.59     19.23 o
   2   1   2      388.24      358.89      5.18 o
   3   1   2        1.35        6.43      0.67 o
   4   1   2        1.64        1.52      0.99 o
   5   1   2       95.70      105.49      2.03 o
   6   1   2      283.16      285.69      3.37 o
   7   1   2        0.96        1.89      1.69 o
   8   1   2       52.71       49.37      2.61 o
   9   1   2       83.04       81.89      3.26 o
  -9   2   2        9.56       14.22      3.56 o
  -8   2   2      107.65      122.00      5.03 o
  -7   2   2      496.71      508.53      8.24 o
  -6   2   2       15.31       15.24      2.72 o
  -5   2   2        2.56        3.22      1.43 o
  -4   2   2       33.20       33.28      1.58 o
  -3   2   2      501.23      493.37     17.33 o
  -2   2   2     1811.32     1758.34      8.55 o
  -1   2   2      638.27      619.18      5.46 o
   0   2   2        8.57        6.52      1.04 o
   1   2   2      137.02      122.41      2.68 o
   2   2   2      163.00      153.72      1.16 o
   3   2   2      457.11      432.54      6.82 o
   4   2   2        4.18        2.85      0.79 o
   5   2   2       39.24       43.68      1.61 o
   6   2   2        6.08        5.00      1.52 o
   7   2   2       17.38       19.79      1.88 o
   8   2   2        6.91        6.67      1.95 o
   9   2   2       11.73       11.70      1.94 o
  -8   3   2      132.61      128.38      5.31 o
  -7   3   2       45.10       50.22      4.18 o
  -6   3   2      176.98      176.53      3.47 o
  -5   3   2       19.91       21.03      1.78 o
  -4   3   2      183.82      184.32      3.29 o
  -3   3   2        0.94        2.54      1.14 o
  -2   3   2       24.21       30.68      1.25 o
  -1   3   2       77.42       75.20      2.20 o
   0   3   2      183.29      208.82      2.13 o
   1   3   2       37.11       48.07      1.34 o
   2   3   2       71.98       73.71      1.92 o
   3   3   2        1.28        1.24      0.49 o
   4   3   2      372.31      363.09      3.95 o
   5   3   2       17.45       19.47      1.14 o
   6   3   2       17.00       18.18      1.42 o
   7   3   2       11.92       12.58      1.47 o
   8   3   2        9.96       10.70      1.76 o
   9   3   2        0.88        0.83      1.98 o
  10   3   2        9.47        9.02      2.40 o
  -8   4   2        5.71        7.49      3.21 o
  -7   4   2       41.03       37.20      4.83 o
  -6   4   2      763.42      789.38      7.68 o
  -5   4   2       22.26       22.63      1.94 o
  -4   4   2        5.84        5.55      1.56 o
  -3   4   2        6.48        4.93      1.30 o
  -2   4   2     1725.77     1807.77     13.06 o
  -1   4   2       23.44       25.08      1.32 o
   0   4   2        0.09        2.87      0.90 o
   1   4   2       21.38       16.09      0.80 o
   2   4   2     1891.22     2026.65      9.30 o
   3   4   2      752.64      773.72      6.07 o
   4   4   2      260.04      270.07      2.59 o
   5   4   2      237.36      249.32      3.16 o
   6   4   2        6.73        7.74      1.26 o
   7   4   2        0.81        1.19      1.60 o
   8   4   2       13.85       13.75      1.74 o
   9   4   2      181.04      170.26      5.78 o
  10   4   2        0.65        2.99      2.64 o
  -7   5   2       55.07       55.40      3.39 o
  -6   5   2      234.23      224.16      6.53 o
  -5   5   2      260.70      276.73      4.25 o
  -4   5   2       86.38       82.08      2.06 o
  -3   5   2      401.19      403.61      3.69 o
  -2   5   2       58.95       72.55      1.75 o
  -1   5   2       68.64       69.83      2.10 o
   0   5   2       22.87       22.55      1.42 o
   1   5   2       89.05       92.05      1.53 o
   2   5   2       15.89       15.80      1.64 o
   3   5   2      318.15      333.22      4.57 o
   4   5   2      317.00      321.19      3.66 o
   5   5   2       51.05       52.33      1.83 o
   6   5   2       11.22       11.25      1.56 o
   7   5   2        3.15        5.67      1.66 o
   8   5   2       75.91       70.77      2.65 o
   9   5   2       26.33       25.02      2.03 o
  10   5   2      252.68      284.95      7.36 o
  -6   6   2       34.73       33.02      2.57 o
  -5   6   2        3.56        3.04      1.73 o
  -4   6   2        0.01        1.54      1.54 o
  -3   6   2       41.20       42.04      1.85 o
  -2   6   2      137.85      129.02      2.90 o
  -1   6   2       87.02      102.56      2.65 o
   0   6   2       52.78       63.97      1.59 o
   1   6   2       95.82      112.05      3.70 o
   2   6   2       11.78       13.64      1.40 o
   3   6   2      372.95      379.41      3.98 o
   4   6   2        6.98        7.26      1.25 o
   5   6   2      595.99      622.33      5.59 o
   6   6   2        0.22        1.52      1.43 o
   7   6   2      167.83      182.63      3.46 o
   8   6   2       13.47       12.63      2.19 o
   9   6   2       62.63       52.21      3.09 o
  10   6   2      287.32      291.24      7.90 o
  -6   7   2       76.91       86.57      7.91 o
  -5   7   2        7.58       12.14      3.19 o
  -4   7   2        3.61        1.02      2.76 o
  -3   7   2        9.91       11.20      1.91 o
  -2   7   2       58.81       50.07      1.99 o
  -1   7   2       17.64       20.01      1.51 o
   0   7   2       46.24       51.47      3.20 o
   1   7   2       75.52       71.29      1.78 o
   2   7   2      103.37      101.68      2.20 o
   3   7   2       17.49       19.33      1.29 o
   4   7   2       43.42       44.08      1.89 o
   5   7   2       18.28       21.01      1.68 o
   6   7   2       23.08       22.21      1.86 o
   7   7   2       42.41       45.89      2.28 o
   8   7   2        2.38        1.95      1.76 o
   9   7   2       34.28       33.50      2.77 o
  10   7   2        5.73        4.81      3.28 o
  -5   8   2        0.03        0.21      3.33 o
  -4   8   2        1.13        1.56      3.03 o
  -3   8   2        8.49        9.45      2.28 o
  -2   8   2       66.55       60.56      2.89 o
  -1   8   2       31.34       28.26      2.43 o
   0   8   2      190.88      185.02      3.71 o
   1   8   2       40.52       42.47      2.24 o
   2   8   2      197.61      202.60      3.60 o
   3   8   2        0.15        1.11      1.35 o
   4   8   2       80.46       78.92      1.90 o
   5   8   2      178.31      191.06      3.38 o
   6   8   2        0.00        0.58      1.63 o
   7   8   2       11.39       14.54      1.96 o
   8   8   2       13.43       13.58      2.08 o
   9   8   2        8.23        8.86      2.57 o
  -4   9   2        0.29        1.35      3.40 o
  -3   9   2       62.60       54.45      3.31 o
  -2   9   2       47.79       46.08      2.96 o
  -1   9   2      351.06      319.53      6.55 o
   0   9   2       96.29       86.99      5.35 o
   1   9   2       98.58       94.93      3.09 o
   2   9   2       11.52       13.77      1.54 o
   3   9   2        0.55        2.06      1.56 o
   4   9   2        1.09        3.95      1.50 o
   5   9   2      498.32      502.19      5.43 o
   6   9   2        3.41        3.58      1.80 o
   7   9   2       14.88       16.57      2.44 o
   8   9   2        3.82        6.27      1.93 o
   9   9   2        8.97        5.92      2.64 o
  -3  10   2        4.69        6.77      2.72 o
  -2  10   2        3.80        4.74      2.38 o
  -1  10   2       60.29       58.46      3.91 o
   0  10   2        1.16        3.58      2.79 o
   1  10   2        0.33        0.19      1.93 o
   2  10   2       39.89       38.04      2.49 o
   3  10   2        1.01        1.66      1.48 o
   4  10   2      112.80      116.53      2.75 o
   5  10   2       26.33       28.21      2.50 o
   6  10   2      138.63      136.59      3.43 o
   7  10   2        0.09        1.71      1.91 o
   8  10   2       43.86       46.22      4.05 o
  -1  11   2        3.26        8.51      3.02 o
   0  11   2       13.74       22.29      3.24 o
   1  11   2      178.13      157.42      5.34 o
   2  11   2       10.51       12.22      2.29 o
   3  11   2        0.63        0.18      2.07 o
   4  11   2      107.89      114.04      2.65 o
   5  11   2        2.81        4.36      2.32 o
   6  11   2      144.53      160.76      5.60 o
   7  11   2        0.25        1.56      2.49 o
   8  11   2       29.09       27.76      3.82 o
   1  12   2       19.06       23.33      3.47 o
   2  12   2        0.17        2.19      2.30 o
   3  12   2        3.79        4.16      2.26 o
   4  12   2        3.21        3.34      1.83 o
   5  12   2       29.69       30.45      2.51 o
   6  12   2        0.03        2.10      3.21 o
  -6 -10   3        6.48        6.03      2.71 o
  -5 -10   3        3.05        3.65      3.47 o
  -4 -10   3       13.65       16.36      3.13 o
  -3 -10   3        0.00        0.97      2.56 o
  -2 -10   3        0.01        1.52      2.70 o
  -1 -10   3        0.78       -0.63      2.95 o
  -7  -9   3        6.75        6.53      1.91 o
  -6  -9   3        0.08        0.94      1.70 o
  -5  -9   3        0.29       -0.13      2.50 o
  -4  -9   3        1.40        2.73      2.37 o
  -3  -9   3       34.01       27.25      3.20 o
  -2  -9   3        0.02        2.98      2.51 o
  -1  -9   3        0.02        0.96      2.12 o
   0  -9   3       10.72       12.36      3.15 o
   1  -9   3      142.34      138.63      5.35 o
  -8  -8   3       13.71       13.34      2.63 o
  -7  -8   3        3.00        4.16      2.31 o
  -6  -8   3        0.00        1.86      1.58 o
  -5  -8   3        2.88        4.36      1.51 o
  -4  -8   3        3.20        6.27      2.40 o
  -3  -8   3        0.04        0.59      2.16 o
  -2  -8   3       27.01       31.27      3.00 o
  -1  -8   3       16.71       17.19      3.03 o
   0  -8   3      336.32      314.34      6.76 o
   1  -8   3      103.93       91.68      3.14 o
   2  -8   3        3.31        2.45      2.45 o
   3  -8   3        4.04        3.40      3.61 o
  -9  -7   3        9.02       12.48      2.60 o
  -8  -7   3        0.00        1.79      2.10 o
  -7  -7   3        4.22        5.66      2.30 o
  -6  -7   3        0.47        0.93      1.52 o
  -5  -7   3       42.81       42.52      1.99 o
  -4  -7   3       13.24       16.01      1.54 o
  -3  -7   3        1.29        2.17      2.04 o
  -2  -7   3       18.39       17.52      2.40 o
  -1  -7   3      180.72      184.38      4.85 o
   0  -7   3       71.01       67.33      3.59 o
   1  -7   3       88.65       84.54      2.82 o
   2  -7   3      128.40      113.66      3.82 o
   3  -7   3        5.72        8.12      3.07 o
   4  -7   3        0.01        3.02      3.26 o
  -9  -6   3       21.91       18.17      3.34 o
  -8  -6   3       20.30       18.63      3.01 o
  -7  -6   3       25.61       24.77      3.55 o
  -6  -6   3        2.82        4.28      1.68 o
  -5  -6   3        2.56        2.47      1.38 o
  -4  -6   3      787.14      811.27      5.54 o
  -3  -6   3       99.92      101.95      2.21 o
  -2  -6   3       52.61       51.33      2.27 o
  -1  -6   3      161.67      154.67      4.22 o
   0  -6   3      153.96      147.24      3.01 o
   1  -6   3     1187.67     1166.31      7.55 o
   2  -6   3      547.39      556.76      6.59 o
   3  -6   3        1.54        2.27      2.27 o
   4  -6   3        6.68        9.54      3.21 o
   5  -6   3        1.16        2.14      2.62 o
  -9  -5   3       15.21       16.36      2.54 o
  -8  -5   3        1.55        3.51      2.18 o
  -7  -5   3       19.03       17.48      2.36 o
  -6  -5   3       19.18       18.29      2.17 o
  -5  -5   3      177.33      175.22      4.61 o
  -4  -5   3      101.62      101.45      2.15 o
  -3  -5   3        0.06        0.77      1.10 o
  -2  -5   3        8.30        8.84      1.57 o
  -1  -5   3       20.75       22.45      2.17 o
   0  -5   3       46.34       42.19      1.88 o
   1  -5   3      149.34      149.91      2.87 o
   2  -5   3      103.43      111.50      4.83 o
   3  -5   3      159.20      159.81      3.37 o
   4  -5   3      188.50      205.92      4.55 o
   5  -5   3        0.38        1.69      2.98 o
   6  -5   3        4.23        8.03      3.34 o
  -9  -4   3        4.66        3.66      4.95 o
  -8  -4   3        0.05        3.23      2.07 o
  -7  -4   3       86.21       81.72      2.72 o
  -6  -4   3       84.31       83.37      2.57 o
  -5  -4   3       42.52       44.31      1.71 o
  -4  -4   3        8.00        9.87      1.19 o
  -3  -4   3       20.10       18.99      1.19 o
  -2  -4   3       60.73       64.36      2.12 o
  -1  -4   3        0.00        0.69      1.28 o
   0  -4   3       76.05       73.42      2.20 o
   1  -4   3       46.98       47.74      1.78 o
   2  -4   3        0.30        1.16      2.13 o
   3  -4   3      431.55      416.16      5.42 o
   4  -4   3        5.71        8.68      2.24 o
   5  -4   3       17.81       21.71      3.21 o
   6  -4   3        1.45        2.73      3.05 o
  -9  -3   3       75.81       70.92      4.23 o
  -8  -3   3        4.09        5.00      2.08 o
  -7  -3   3       37.96       33.34      1.81 o
  -6  -3   3        0.20        1.15      1.31 o
  -5  -3   3        1.53        2.49      1.57 o
  -4  -3   3      671.76      664.93      4.22 o
  -3  -3   3       93.21       85.33      1.68 o
  -2  -3   3       61.27       54.98      1.73 o
  -1  -3   3        7.30        6.01      1.09 o
   0  -3   3        2.13        3.83      1.60 o
   1  -3   3     1290.41     1291.43      8.83 o
   2  -3   3       12.93       10.19      1.68 o
   3  -3   3        1.95        2.64      1.79 o
   4  -3   3       23.76       26.41      2.34 o
   5  -3   3      176.72      175.33      4.15 o
   6  -3   3        7.97        6.41      2.28 o
   7  -3   3        0.01        0.87      2.27 o
  -9  -2   3       63.26       70.61      4.32 o
  -8  -2   3       35.99       31.44      2.61 o
  -7  -2   3       49.51       50.19      2.91 o
  -6  -2   3      199.64      201.78      2.89 o
  -5  -2   3       11.64       14.44      1.44 o
  -4  -2   3        3.20        5.54      1.71 o
  -3  -2   3        2.54        3.11      1.09 o
  -2  -2   3      189.61      193.64      4.07 o
  -1  -2   3      228.76      226.00      4.62 o
   0  -2   3       70.86       76.93      1.28 o
   1  -2   3      420.22      407.36      9.80 o
   2  -2   3     1300.99     1380.99      7.50 o
   3  -2   3        1.83        1.90      1.52 o
   4  -2   3      168.44      171.81      3.57 o
   5  -2   3       96.07       98.95      3.26 o
   6  -2   3       67.04       63.81      2.63 o
   7  -2   3        8.65        9.39      2.37 o
   8  -2   3        0.30        2.68      2.53 o
  -9  -1   3       23.23       24.23      3.43 o
  -8  -1   3       42.53       33.11      3.23 o
  -7  -1   3      263.10      265.97      4.72 o
  -6  -1   3       73.41       66.71      3.50 o
  -5  -1   3      487.31      494.86      4.34 o
  -4  -1   3     3203.54     3217.38     14.32 o
  -3  -1   3       30.85       32.04      1.79 o
  -2  -1   3      734.59      756.55      7.47 o
  -1  -1   3     3622.84     3596.49     72.90 o
   0  -1   3      527.43      487.29      2.27 o
   1  -1   3        5.75        8.48      1.72 o
   2  -1   3      655.80      693.19      4.31 o
   3  -1   3       20.96       20.02      1.40 o
   4  -1   3       52.08       50.43      1.92 o
   5  -1   3        0.44        1.41      1.61 o
   6  -1   3        1.44        1.83      1.95 o
   7  -1   3       62.49       60.68      3.74 o
   8  -1   3        8.10        8.87      2.36 o
  -9   0   3        4.87        7.70      3.40 o
  -8   0   3       40.07       38.93      3.42 o
  -7   0   3       81.79       81.31      4.14 o
  -6   0   3      178.10      174.98      3.65 o
  -5   0   3      133.59      130.70      4.56 o
  -4   0   3      628.83      649.92      5.22 o
  -3   0   3       53.35       62.48      3.13 o
  -2   0   3       29.51       28.39      1.55 o
  -1   0   3        7.27       12.49      1.68 o
   0   0   3        8.70        6.83      0.60 o
   1   0   3      842.95      770.65      7.10 o
   2   0   3      199.56      183.93      1.47 o
   3   0   3     2413.37     2547.22      8.19 o
   4   0   3       45.44       42.72      1.47 o
   5   0   3       50.57       46.78      1.90 o
   6   0   3        9.37        8.75      1.54 o
   7   0   3       36.80       37.54      2.00 o
   8   0   3      131.10      128.73      4.24 o
   9   0   3       75.08       61.01      4.36 o
  -9   1   3        1.83        1.91      4.16 o
  -8   1   3        1.06        2.81      2.82 o
  -7   1   3        2.11        4.67      2.58 o
  -6   1   3      264.09      266.40      5.60 o
  -5   1   3       10.96        9.31      1.41 o
  -4   1   3       28.16       33.33      1.50 o
  -3   1   3       31.22       33.63      1.92 o
  -2   1   3     2309.50     2367.31      9.71 o
  -1   1   3        3.85        4.78      1.22 o
   0   1   3     1379.16     1359.09     12.41 o
   1   1   3       10.97       12.93      0.92 o
   2   1   3      272.03      265.09      5.91 o
   3   1   3     1832.53     1817.24     13.84 o
   4   1   3      204.04      198.26      2.13 o
   5   1   3      489.29      481.95      5.36 o
   6   1   3        0.99        2.40      1.36 o
   7   1   3       76.31       78.36      2.67 o
   8   1   3       20.80       23.68      2.26 o
   9   1   3        0.03        1.46      1.92 o
  -9   2   3      104.72      107.02      5.40 o
  -8   2   3       37.36       39.02      3.80 o
  -7   2   3      168.04      157.19      5.15 o
  -6   2   3       36.96       45.79      3.31 o
  -5   2   3       61.09       60.72      2.44 o
  -4   2   3      467.65      480.66      4.80 o
  -3   2   3      429.56      450.08      4.21 o
  -2   2   3       41.20       54.72      2.47 o
  -1   2   3      796.48      778.26      5.48 o
   0   2   3     2423.12     2208.97      8.48 o
   1   2   3      415.71      390.61      2.32 o
   2   2   3     1030.35     1037.77      7.73 o
   3   2   3      316.14      300.20      3.70 o
   4   2   3        5.16        6.69      0.88 o
   5   2   3       66.83       66.91      1.62 o
   6   2   3       45.96       50.96      1.58 o
   7   2   3        9.61       10.59      1.61 o
   8   2   3      115.60      109.95      2.86 o
   9   2   3        6.10        3.92      1.88 o
  -8   3   3        1.60        4.65      3.33 o
  -7   3   3        6.53        6.19      3.03 o
  -6   3   3      182.90      187.14      4.19 o
  -5   3   3        0.80        3.30      1.85 o
  -4   3   3        0.00        0.31      1.30 o
  -3   3   3      334.84      332.33      5.48 o
  -2   3   3        4.74        3.18      1.46 o
  -1   3   3     1297.76     1289.92     11.31 o
   0   3   3      174.81      189.72      2.04 o
   1   3   3      880.82      893.37      4.38 o
   2   3   3       13.79       18.18      1.12 o
   3   3   3     1552.27     1637.78     15.10 o
   4   3   3      219.37      222.15      2.54 o
   5   3   3        3.24        4.43      1.10 o
   6   3   3       93.37       95.02      2.45 o
   7   3   3        2.73        5.13      1.77 o
   8   3   3       24.36       21.59      2.11 o
   9   3   3       26.74       26.21      2.42 o
  -8   4   3      214.70      206.74      6.87 o
  -7   4   3       18.04       21.14      3.28 o
  -6   4   3        8.01       10.04      2.28 o
  -5   4   3        0.23        0.59      1.67 o
  -4   4   3        0.60        1.60      1.43 o
  -3   4   3      411.27      418.33      3.14 o
  -2   4   3     3716.75     3877.39     19.79 o
  -1   4   3      315.33      338.46      3.31 o
   0   4   3       35.75       42.22      1.20 o
   1   4   3      191.88      216.25      3.17 o
   2   4   3      744.12      810.55     19.12 o
   3   4   3     2230.92     2454.82     10.45 o
   4   4   3       68.58       71.95      1.57 o
   5   4   3        2.22        2.40      1.22 o
   6   4   3       74.44       74.53      2.58 o
   7   4   3       72.07       75.69      2.83 o
   8   4   3        2.06        3.12      1.82 o
   9   4   3       93.65       91.74      3.17 o
  10   4   3        5.98        7.13      2.26 o
  -7   5   3        8.86        6.50      3.08 o
  -6   5   3        2.74        3.78      2.21 o
  -5   5   3        7.61        8.25      1.70 o
  -4   5   3        1.31        3.00      1.44 o
  -3   5   3      179.76      189.83      2.69 o
  -2   5   3       10.36       10.42      1.33 o
  -1   5   3      110.10      119.83      1.70 o
   0   5   3       24.01       24.75      1.09 o
   1   5   3      120.62      111.09      3.25 o
   2   5   3      180.73      180.24      2.78 o
   3   5   3      240.05      251.54      4.16 o
   4   5   3      278.46      305.92      3.69 o
   5   5   3        0.04        2.02      1.26 o
   6   5   3       87.49       94.49      2.48 o
   7   5   3       73.02       68.28      2.80 o
   8   5   3      104.65      103.77      4.28 o
   9   5   3       96.68      110.56      4.98 o
  10   5   3      166.42      153.56      4.78 o
  -7   6   3       21.42       18.71      2.89 o
  -6   6   3       13.84        9.91      2.10 o
  -5   6   3        3.01        4.68      1.90 o
  -4   6   3        0.89        2.90      1.53 o
  -3   6   3       51.31       51.85      1.91 o
  -2   6   3        4.33        7.50      1.36 o
  -1   6   3      144.08      162.81      2.41 o
   0   6   3      272.32      254.74      3.04 o
   1   6   3      747.70      781.12      5.67 o
   2   6   3      184.69      183.30      2.52 o
   3   6   3       50.56       56.38      2.03 o
   4   6   3      407.91      398.86      5.92 o
   5   6   3       32.71       35.08      1.76 o
   6   6   3      141.14      131.98      2.90 o
   7   6   3       14.03       16.33      1.90 o
   8   6   3       35.76       42.29      2.77 o
   9   6   3       35.68       39.48      3.46 o
  10   6   3        0.67        0.85      2.74 o
  -6   7   3        1.66        1.28      2.16 o
  -5   7   3        3.66        3.34      2.03 o
  -4   7   3        1.09        2.06      1.61 o
  -3   7   3       16.45       19.61      1.75 o
  -2   7   3      157.73      183.17      2.95 o
  -1   7   3       11.20       11.30      1.59 o
   0   7   3      433.70      434.24      4.23 o
   1   7   3       12.91       14.58      1.45 o
   2   7   3       66.64       72.41      1.92 o
   3   7   3       24.37       26.30      1.35 o
   4   7   3        9.59        8.74      1.46 o
   5   7   3      102.04      104.32      2.58 o
   6   7   3        2.78        3.44      1.61 o
   7   7   3       22.42       20.26      1.95 o
   8   7   3        0.18        1.11      1.84 o
   9   7   3       28.17       26.04      2.69 o
  -5   8   3        3.75        2.43      3.60 o
  -4   8   3        0.89        1.59      1.98 o
  -3   8   3       91.57       91.32      2.62 o
  -2   8   3       16.30       16.30      1.72 o
  -1   8   3        0.14        2.37      1.89 o
   0   8   3        9.87       11.32      1.92 o
   1   8   3      225.38      228.18      3.37 o
   2   8   3        2.03        3.21      1.34 o
   3   8   3      364.75      370.03      4.46 o
   4   8   3      134.02      140.37      3.07 o
   5   8   3        3.97        5.30      1.66 o
   6   8   3        7.48        8.58      2.04 o
   7   8   3        8.82       10.22      1.88 o
   8   8   3        1.28        2.75      1.88 o
   9   8   3        5.21        7.26      2.31 o
  -4   9   3       13.68       12.01      3.55 o
  -3   9   3        3.29        3.38      2.35 o
  -2   9   3       11.50       12.91      2.90 o
  -1   9   3      164.68      143.89      4.72 o
   0   9   3       13.04       12.44      2.73 o
   1   9   3       52.89       56.50      3.27 o
   2   9   3       42.96       42.10      2.10 o
   3   9   3      792.32      797.80      6.23 o
   4   9   3        1.09        2.94      2.02 o
   5   9   3      137.24      137.06      3.19 o
   6   9   3        0.02        1.18      1.77 o
   7   9   3        8.85       10.77      2.23 o
   8   9   3       13.94       15.92      2.13 o
   9   9   3        2.89        3.91      2.04 o
  -3  10   3        9.26       12.15      2.77 o
  -2  10   3       32.00       31.34      4.19 o
  -1  10   3        0.13        1.07      2.80 o
   0  10   3       47.88       50.30      3.63 o
   1  10   3       62.32       65.31      4.64 o
   2  10   3      119.34      114.67      3.44 o
   3  10   3       11.79       12.10      2.05 o
   4  10   3      219.75      210.99      6.88 o
   5  10   3      908.62      918.93     10.83 o
   6  10   3       76.27       76.04      2.90 o
   7  10   3       14.63       21.56      3.11 o
   8  10   3        2.60        2.69      2.28 o
  -2  11   3       22.32       21.62      3.58 o
  -1  11   3        0.16        0.88      2.85 o
   0  11   3        5.32        5.79      2.86 o
   1  11   3       27.23       25.70      3.30 o
   2  11   3        0.23        2.03      2.64 o
   3  11   3        1.60        2.11      1.78 o
   4  11   3      431.06      420.14      5.45 o
   5  11   3      175.69      168.11      5.54 o
   6  11   3       59.39       64.26      4.24 o
   7  11   3       56.51       59.02      2.89 o
   8  11   3       22.22       23.19      2.91 o
   0  12   3        2.08        2.95      3.10 o
   1  12   3        3.82        5.80      2.92 o
   2  12   3        2.13        3.30      2.94 o
   3  12   3       20.50       23.46      2.63 o
   4  12   3        1.62        3.13      1.80 o
   5  12   3      107.24      105.72     11.79 o
   6  12   3       75.33       71.85      4.69 o
   7  12   3       14.30       12.88      3.69 o
   3  13   3        0.87        1.81      3.13 o
   4  13   3        0.27        3.03      2.22 o
  -3 -10   4        5.44        3.52      2.87 o
  -6  -9   4        0.02        1.67      1.97 o
  -5  -9   4        1.96        1.55      2.78 o
  -4  -9   4        0.30       -1.19      2.46 o
  -3  -9   4       22.58       25.39      3.99 o
  -2  -9   4        1.33       -0.78      2.60 o
  -1  -9   4        0.20        2.24      2.99 o
   0  -9   4       43.25       44.96      3.98 o
  -7  -8   4       27.90       23.80      2.41 o
  -6  -8   4        5.59        4.70      1.73 o
  -5  -8   4        3.82        3.73      1.78 o
  -4  -8   4        3.80        6.91      2.55 o
  -3  -8   4        0.40        1.47      2.36 o
  -2  -8   4      122.52      117.98      4.61 o
  -1  -8   4       39.08       39.12      3.48 o
   0  -8   4       22.46       21.22      3.22 o
   1  -8   4       20.55       19.71      3.25 o
   2  -8   4       24.91       20.65      3.44 o
  -8  -7   4        0.21        0.06      2.83 o
  -7  -7   4       33.96       29.42      2.78 o
  -6  -7   4        3.94        4.95      2.19 o
  -5  -7   4       10.06       11.20      1.61 o
  -4  -7   4        0.02        0.01      1.42 o
  -3  -7   4        0.43        2.15      2.22 o
  -2  -7   4       29.07       28.34      2.33 o
  -1  -7   4       41.87       51.17      3.40 o
   0  -7   4      281.74      287.32      6.36 o
   1  -7   4        1.80       -0.89      2.75 o
   2  -7   4      137.80      130.43      5.04 o
   3  -7   4        0.69        0.56      2.18 o
  -9  -6   4       30.98       30.33      5.91 o
  -8  -6   4        1.49        0.99      2.31 o
  -7  -6   4      109.62      106.69      3.72 o
  -6  -6   4       36.00       35.82      2.21 o
  -5  -6   4       16.16       18.93      1.64 o
  -4  -6   4       91.19       90.60      2.64 o
  -3  -6   4       13.19       14.71      1.52 o
  -2  -6   4       64.40       70.00      3.33 o
  -1  -6   4        2.83        3.71      2.37 o
   0  -6   4      805.04      792.55      9.34 o
   1  -6   4      173.51      165.60      5.00 o
   2  -6   4       11.00       12.03      2.04 o
   3  -6   4        2.35        3.34      2.04 o
   4  -6   4       36.94       40.58      3.17 o
  -9  -5   4        0.73        0.64      2.45 o
  -8  -5   4        7.72       11.28      2.43 o
  -7  -5   4        9.92        9.16      2.26 o
  -6  -5   4       93.72       92.95      2.77 o
  -5  -5   4        0.39        0.72      1.60 o
  -4  -5   4       10.02       12.27      1.59 o
  -3  -5   4       11.30       10.32      1.54 o
  -2  -5   4       55.47       55.43      2.28 o
  -1  -5   4        0.80        0.23      2.00 o
   0  -5   4        2.04        2.79      2.28 o
   1  -5   4      370.39      376.12      5.19 o
   2  -5   4        0.80        1.72      1.84 o
   3  -5   4       41.49       41.05      2.79 o
   4  -5   4        3.26        4.97      2.86 o
   5  -5   4       21.92       22.30      2.71 o
  -9  -4   4        5.38        8.12      3.15 o
  -8  -4   4       18.43       14.75      2.14 o
  -7  -4   4       70.83       69.91      2.69 o
  -6  -4   4        6.63        6.24      1.75 o
  -5  -4   4        8.32        6.63      1.60 o
  -4  -4   4       93.57       92.49      2.07 o
  -3  -4   4       12.74       12.73      1.13 o
  -2  -4   4       43.75       44.88      1.95 o
  -1  -4   4       98.26       92.97      2.59 o
   0  -4   4       20.90       22.07      2.28 o
   1  -4   4      643.78      614.98      5.08 o
   2  -4   4      652.48      654.74      6.53 o
   3  -4   4        1.79        3.44      2.49 o
   4  -4   4      117.64      112.82      3.09 o
   5  -4   4        3.50        3.73      1.99 o
   6  -4   4      104.74      102.11      6.12 o
  -9  -3   4       16.12       17.39      3.38 o
  -8  -3   4        1.15        0.76      1.81 o
  -7  -3   4      318.17      301.55      4.63 o
  -6  -3   4      142.12      132.07      3.50 o
  -5  -3   4      187.53      180.41      3.74 o
  -4  -3   4       11.91       12.21      1.51 o
  -3  -3   4      247.83      245.13      2.44 o
  -2  -3   4       54.49       54.93      1.65 o
  -1  -3   4       49.71       51.48      1.93 o
   0  -3   4        8.09        9.11      1.22 o
   1  -3   4       56.88       54.72      1.80 o
   2  -3   4       28.93       27.70      1.66 o
   3  -3   4       10.93       12.17      1.71 o
   4  -3   4        2.37        3.16      1.77 o
   5  -3   4        0.31        1.99      1.85 o
   6  -3   4       12.54       10.84      2.18 o
   7  -3   4        5.94        7.23      2.62 o
  -9  -2   4       19.91       18.40      3.22 o
  -8  -2   4        5.54        6.02      2.10 o
  -7  -2   4       27.25       27.95      1.79 o
  -6  -2   4      615.23      608.28      8.46 o
  -5  -2   4      123.44      113.67      3.67 o
  -4  -2   4     3289.87     3234.78      9.12 o
  -3  -2   4      189.41      196.37      2.65 o
  -2  -2   4      219.77      221.84      3.74 o
  -1  -2   4     1555.24     1511.78     10.69 o
   0  -2   4        0.44        1.76      1.25 o
   1  -2   4      511.69      530.11      4.03 o
   2  -2   4        9.45        9.98      1.29 o
   3  -2   4       49.51       51.67      1.76 o
   4  -2   4       56.97       53.45      2.59 o
   5  -2   4        9.78       14.71      1.97 o
   6  -2   4        1.37        3.11      1.91 o
   7  -2   4        0.01        0.79      2.83 o
  -9  -1   4       21.50       19.85      3.28 o
  -8  -1   4        0.35        1.05      2.10 o
  -7  -1   4       13.68       11.53      2.10 o
  -6  -1   4      531.96      508.69      7.06 o
  -5  -1   4       51.06       49.39      1.87 o
  -4  -1   4     5097.54     5006.17     29.79 o
  -3  -1   4      205.79      200.51      2.59 o
  -2  -1   4       27.01       34.14      2.03 o
  -1  -1   4      224.36      217.89      5.35 o
   0  -1   4      122.05      117.15      3.66 o
   1  -1   4       24.31       26.95      1.50 o
   2  -1   4        0.54        1.76      0.90 o
   3  -1   4        0.28        2.84      0.98 o
   4  -1   4        1.49        2.38      1.35 o
   5  -1   4       15.71       15.76      1.83 o
   6  -1   4       24.61       26.41      2.50 o
   7  -1   4        2.70        5.05      1.95 o
   8  -1   4       12.83       12.49      2.54 o
  -9   0   4        3.79        4.95      3.33 o
  -8   0   4        7.33        7.88      2.97 o
  -7   0   4      144.31      138.15      3.77 o
  -6   0   4       27.87       27.21      2.23 o
  -5   0   4      394.21      398.96      4.97 o
  -4   0   4      254.37      251.58      3.00 o
  -3   0   4     2560.05     2661.61     12.21 o
  -2   0   4       53.73       52.25      1.90 o
  -1   0   4        4.22        9.38      1.54 o
   0   0   4       97.92      101.18      1.22 o
   1   0   4      986.89     1101.77      9.56 o
   2   0   4       34.03       36.62      1.54 o
   3   0   4      973.98     1056.90      9.17 o
   4   0   4      202.93      222.49      2.81 o
   5   0   4       29.12       27.64      2.26 o
   6   0   4       17.01       19.40      1.89 o
   7   0   4       46.34       39.86      2.38 o
   8   0   4       47.71       44.16      2.71 o
  -9   1   4        3.89        6.66      3.90 o
  -8   1   4        0.30        1.64      2.93 o
  -7   1   4       16.80       19.42      2.97 o
  -6   1   4      215.72      204.32      4.04 o
  -5   1   4       13.97       13.57      1.52 o
  -4   1   4       53.40       49.51      1.72 o
  -3   1   4      116.45      122.68      2.45 o
  -2   1   4     1426.91     1454.06     16.47 o
  -1   1   4      841.96      779.88      4.26 o
   0   1   4       39.47       37.31      1.40 o
   1   1   4      435.32      382.97      2.81 o
   2   1   4        1.29        2.92      1.08 o
   3   1   4       55.17       51.32      1.50 o
   4   1   4      286.30      271.40      2.59 o
   5   1   4      100.82      105.37      1.85 o
   6   1   4       35.35       35.73      1.65 o
   7   1   4       19.06       18.46      1.83 o
   8   1   4        1.56        5.03      2.39 o
   9   1   4        7.93        6.67      2.57 o
  -8   2   4        0.00        1.91      2.71 o
  -7   2   4        1.39        3.50      2.81 o
  -6   2   4       79.82       75.35      3.80 o
  -5   2   4       16.72       16.37      1.62 o
  -4   2   4      287.61      282.97      3.35 o
  -3   2   4       21.75       18.81      1.31 o
  -2   2   4      534.62      576.24      6.13 o
  -1   2   4      251.29      257.57      3.35 o
   0   2   4       28.92       26.94      1.13 o
   1   2   4       31.27       23.99      0.92 o
   2   2   4      133.40      130.70      2.72 o
   3   2   4       10.13        7.52      1.22 o
   4   2   4       40.63       37.49      1.24 o
   5   2   4       24.05       25.27      1.24 o
   6   2   4       55.21       54.28      1.66 o
   7   2   4       12.70       13.79      1.72 o
   8   2   4       40.80       39.52      2.38 o
   9   2   4       22.08       21.45      2.43 o
  -8   3   4       47.52       48.27      4.01 o
  -7   3   4        0.10        2.01      2.73 o
  -6   3   4        3.92        7.14      2.09 o
  -5   3   4      108.61      108.77      3.17 o
  -4   3   4      625.13      617.55      6.58 o
  -3   3   4      650.47      679.55      7.57 o
  -2   3   4      203.18      199.64      3.03 o
  -1   3   4       65.52       69.44      2.14 o
   0   3   4      730.65      760.49      4.06 o
   1   3   4      209.48      205.04      2.01 o
   2   3   4      520.70      526.00      7.47 o
   3   3   4       76.79       92.45      1.78 o
   4   3   4        2.94        3.27      0.98 o
   5   3   4        0.58        1.47      1.28 o
   6   3   4       21.29       23.83      1.56 o
   7   3   4      143.13      147.79      2.96 o
   8   3   4        7.77        8.99      1.94 o
   9   3   4       30.43       31.18      2.70 o
  -8   4   4      184.32      197.20      6.47 o
  -7   4   4       62.52       64.96      4.20 o
  -6   4   4       42.49       44.87      2.78 o
  -5   4   4        1.62        1.79      1.97 o
  -4   4   4      290.76      302.10      4.48 o
  -3   4   4      106.29      100.10      1.96 o
  -2   4   4       97.48      105.47      3.68 o
  -1   4   4       10.17       13.20      1.29 o
   0   4   4     1157.69     1222.97     11.26 o
   1   4   4     2604.97     2814.30      8.66 o
   2   4   4      820.21      860.39      6.43 o
   3   4   4        0.88        3.20      0.98 o
   4   4   4      148.97      140.26      3.01 o
   5   4   4       70.04       65.83      2.02 o
   6   4   4       38.95       42.69      2.39 o
   7   4   4       21.87       24.83      2.43 o
   8   4   4      249.79      252.50      3.94 o
   9   4   4        2.50        4.77      2.08 o
  -7   5   4       18.55       20.98      2.78 o
  -6   5   4        0.41        2.52      2.18 o
  -5   5   4        1.61        4.57      2.05 o
  -4   5   4        7.56        8.21      2.01 o
  -3   5   4      135.26      134.44      2.63 o
  -2   5   4       52.70       47.21      1.59 o
  -1   5   4      248.73      259.18      2.59 o
   0   5   4       21.66       26.59      1.27 o
   1   5   4       79.38       73.46      2.53 o
   2   5   4        8.91        7.57      1.29 o
   3   5   4     1209.88     1266.81      6.13 o
   4   5   4      127.98      129.60      2.31 o
   5   5   4      251.22      243.14      3.81 o
   6   5   4        8.65        9.28      2.26 o
   7   5   4        0.08        3.07      2.34 o
   8   5   4     1111.79     1125.91     14.15 o
   9   5   4       37.47       38.46      2.72 o
  -7   6   4        0.92       -0.34      3.06 o
  -6   6   4        0.11       -0.34      2.83 o
  -5   6   4       11.85        7.87      2.79 o
  -4   6   4       21.13       22.75      1.78 o
  -3   6   4        3.45        4.37      1.64 o
  -2   6   4       27.44       32.83      1.49 o
  -1   6   4        0.18        1.75      1.27 o
   0   6   4        7.49        9.72      1.11 o
   1   6   4      459.49      487.54      4.64 o
   2   6   4        7.88        6.96      1.14 o
   3   6   4      133.08      150.03      3.00 o
   4   6   4      128.44      128.18      3.51 o
   5   6   4      858.94      840.30      6.97 o
   6   6   4        9.73       10.16      1.92 o
   7   6   4        1.88        4.09      2.38 o
   8   6   4       71.44       73.65      3.90 o
   9   6   4       30.79       30.14      2.88 o
  -6   7   4        2.03        2.58      3.00 o
  -5   7   4        3.44        2.13      2.74 o
  -4   7   4       96.74       98.30      2.67 o
  -3   7   4        3.54        4.95      1.56 o
  -2   7   4       19.76       19.25      1.65 o
  -1   7   4       77.96       75.63      2.28 o
   0   7   4      303.60      306.82      3.90 o
   1   7   4      493.46      481.14      5.04 o
   2   7   4      163.69      156.64      5.68 o
   3   7   4       41.42       41.02      2.85 o
   4   7   4       55.99       59.93      2.03 o
   5   7   4      108.67      103.46      3.62 o
   6   7   4       39.33       41.16      2.17 o
   7   7   4       44.81       50.82      2.72 o
   8   7   4        9.09        8.14      2.70 o
   9   7   4        1.63        2.03      2.48 o
  -5   8   4       14.34       13.95      2.64 o
  -4   8   4        0.01        1.73      1.75 o
  -3   8   4      151.89      139.00      3.00 o
  -2   8   4      141.62      138.37      2.86 o
  -1   8   4        3.36        8.06      1.94 o
   0   8   4       35.33       35.14      2.01 o
   1   8   4      127.70      137.37      3.27 o
   2   8   4       93.51      101.55      2.64 o
   3   8   4      879.92      850.31     10.40 o
   4   8   4      368.50      361.05      4.39 o
   5   8   4      170.22      173.34      4.51 o
   6   8   4       63.59       68.52      4.58 o
   7   8   4        0.85       -0.05      1.78 o
   8   8   4       12.48       12.85      2.30 o
   9   8   4        0.27        0.72      2.73 o
  -4   9   4       30.11       31.04      2.63 o
  -3   9   4      151.84      144.90      3.56 o
  -2   9   4        7.28        8.44      1.89 o
  -1   9   4       15.95       14.08      2.16 o
   0   9   4        2.79        6.08      2.01 o
   1   9   4       18.96       19.07      2.27 o
   2   9   4        2.12        4.21      1.83 o
   3   9   4      281.28      282.44      4.74 o
   4   9   4      206.76      208.22      4.29 o
   5   9   4      126.43      125.68      4.19 o
   6   9   4      225.61      227.06      6.04 o
   7   9   4        1.78        2.93      2.16 o
   8   9   4        0.61        2.62      2.22 o
   9   9   4        0.55        1.45      2.59 o
  -3  10   4        8.26        7.42      2.63 o
  -2  10   4        2.87        4.35      2.92 o
  -1  10   4       27.25       20.20      2.49 o
   0  10   4        4.22        6.27      2.84 o
   1  10   4       34.28       36.48      3.28 o
   2  10   4        0.81        2.20      2.10 o
   3  10   4      194.07      194.73      4.19 o
   4  10   4      456.84      443.85     12.28 o
   5  10   4      464.85      455.04      6.84 o
   6  10   4      124.20      115.77      3.27 o
   7  10   4        4.32        3.30      2.14 o
   8  10   4       37.76       38.73      3.02 o
  -2  11   4        0.77        4.99      3.26 o
  -1  11   4       18.52       14.73      3.19 o
   0  11   4        0.01       -0.56      2.84 o
   1  11   4       16.70       17.74      3.00 o
   2  11   4        0.21        3.80      2.76 o
   3  11   4        4.31        6.27      1.83 o
   4  11   4        0.67        3.67      3.06 o
   5  11   4        9.50       10.57      3.17 o
   6  11   4       66.42       66.48      3.37 o
   7  11   4        4.07        6.92      2.08 o
   8  11   4       25.98       30.24      3.32 o
   0  12   4        0.18        3.71      3.03 o
   1  12   4       23.03       24.33      3.41 o
   2  12   4        5.89        8.45      2.97 o
   3  12   4        1.19        2.63      2.80 o
   4  12   4        1.04        2.49      2.37 o
   5  12   4       15.84       20.99      4.34 o
   6  12   4       55.44       51.47      4.22 o
   7  12   4        7.82        6.04      3.69 o
   2  13   4        4.36        6.29      3.25 o
   3  13   4       21.22       25.67      3.47 o
   4  13   4       33.82       42.27      3.22 o
   5  13   4       67.94       60.76      4.76 o
  -5  -9   5        5.25        5.12      3.16 o
  -4  -9   5        1.68        5.25      2.82 o
  -3  -9   5        0.79        1.24      2.71 o
  -2  -9   5        3.59        4.69      2.70 o
  -7  -8   5        0.02        1.67      2.03 o
  -6  -8   5       11.28       10.59      2.53 o
  -5  -8   5       16.87       19.43      2.59 o
  -4  -8   5        0.69        1.63      2.69 o
  -3  -8   5       37.55       36.94      3.42 o
  -2  -8   5       30.06       31.10      3.25 o
  -1  -8   5        1.04        1.86      2.74 o
   0  -8   5       10.35       11.56      3.10 o
   1  -8   5       47.51       44.83      4.01 o
  -8  -7   5        0.90        2.26      2.75 o
  -7  -7   5        1.85        1.22      2.79 o
  -6  -7   5      345.23      319.36      6.05 o
  -5  -7   5        8.25        7.84      1.87 o
  -4  -7   5        0.52        0.88      1.69 o
  -3  -7   5      118.69      123.83      3.71 o
  -2  -7   5       95.22       95.95      4.17 o
  -1  -7   5       82.35       82.10      4.15 o
   0  -7   5       93.66       92.51      4.39 o
   1  -7   5       47.55       51.70      3.89 o
   2  -7   5       78.00       77.96      4.52 o
  -8  -6   5        0.06        1.77      2.41 o
  -7  -6   5        1.27        1.99      2.28 o
  -6  -6   5       89.54       95.48      3.46 o
  -5  -6   5       12.76       12.54      1.87 o
  -4  -6   5       15.30       15.83      1.90 o
  -3  -6   5       20.48       21.51      1.90 o
  -2  -6   5       93.76      100.67      3.90 o
  -1  -6   5       25.77       26.61      3.02 o
   0  -6   5       90.73       96.22      4.19 o
   1  -6   5       74.82       77.55      4.12 o
   2  -6   5        2.84        2.25      2.74 o
   3  -6   5       17.07       23.02      2.85 o
   4  -6   5        0.14        2.34      2.25 o
  -9  -5   5        2.07        1.80      2.67 o
  -8  -5   5       10.49        8.23      2.42 o
  -7  -5   5       20.21       20.75      2.53 o
  -6  -5   5      130.26      126.33      3.72 o
  -5  -5   5       50.95       50.17      2.72 o
  -4  -5   5        0.85        1.17      1.88 o
  -3  -5   5        3.21        3.18      1.37 o
  -2  -5   5        5.81        7.16      1.88 o
  -1  -5   5       56.62       60.43      3.26 o
   0  -5   5      136.75      138.39      4.61 o
   1  -5   5      212.84      205.07      5.36 o
   2  -5   5      136.36      141.20      5.52 o
   3  -5   5       61.07       63.45      2.43 o
   4  -5   5        2.61        2.33      2.04 o
   5  -5   5       10.72       17.36      2.44 o
  -9  -4   5        0.28        0.92      2.54 o
  -8  -4   5       12.36       12.13      2.12 o
  -7  -4   5        0.95        0.83      1.75 o
  -6  -4   5      663.91      644.88      7.31 o
  -5  -4   5       10.40       12.50      2.02 o
  -4  -4   5        2.23        2.10      1.51 o
  -3  -4   5        0.59        0.71      1.10 o
  -2  -4   5        6.28        6.98      1.68 o
  -1  -4   5       40.43       43.40      2.19 o
   0  -4   5        1.93        4.41      3.00 o
   1  -4   5       19.54       21.66      2.13 o
   2  -4   5        0.67        2.74      1.91 o
   3  -4   5       47.04       45.14      2.38 o
   4  -4   5       27.11       28.03      2.19 o
   5  -4   5       15.44       18.31      2.25 o
  -9  -3   5        3.17        3.00      3.09 o
  -8  -3   5        5.96        6.52      1.91 o
  -7  -3   5        0.09        1.79      1.80 o
  -6  -3   5       16.55       15.64      2.30 o
  -5  -3   5      338.34      338.30      5.18 o
  -4  -3   5        1.69        1.84      1.43 o
  -3  -3   5       20.61       18.65      1.34 o
  -2  -3   5       74.28       78.32      2.39 o
  -1  -3   5        0.86        1.25      1.47 o
   0  -3   5       19.00       23.96      1.82 o
   1  -3   5        2.91        4.40      1.58 o
   2  -3   5       81.66       81.52      2.39 o
   3  -3   5       12.91       10.87      1.74 o
   4  -3   5       25.23       23.75      1.89 o
   5  -3   5        7.74        5.50      1.76 o
   6  -3   5        7.14        5.35      2.22 o
  -9  -2   5        0.00        1.11      3.06 o
  -8  -2   5        4.99        4.98      2.92 o
  -7  -2   5        3.38        5.69      2.22 o
  -6  -2   5     1337.08     1289.09     11.60 o
  -5  -2   5      151.08      146.33      3.44 o
  -4  -2   5      186.94      186.21      2.97 o
  -3  -2   5       23.30       22.35      1.31 o
  -2  -2   5       50.37       48.28      1.48 o
  -1  -2   5      143.50      143.15      2.73 o
   0  -2   5     1152.96     1148.66      8.39 o
   1  -2   5       10.34        8.88      1.31 o
   2  -2   5       81.73       84.44      2.20 o
   3  -2   5       22.97       23.87      1.84 o
   4  -2   5       59.23       60.88      2.14 o
   5  -2   5       50.82       41.93      2.38 o
   6  -2   5        7.03        6.30      2.06 o
   7  -2   5        0.52        2.06      2.57 o
  -9  -1   5        3.28        5.48      3.31 o
  -8  -1   5       12.25       14.58      2.38 o
  -7  -1   5       68.91       68.81      4.14 o
  -6  -1   5      101.72       96.80      3.34 o
  -5  -1   5       11.87       12.49      1.87 o
  -4  -1   5       12.43       14.06      1.46 o
  -3  -1   5      300.17      291.63      3.28 o
  -2  -1   5      933.74      963.44      6.71 o
  -1  -1   5        3.15        4.40      1.55 o
   0  -1   5       51.47       57.81      1.88 o
   1  -1   5      516.53      553.77      5.77 o
   2  -1   5      455.26      434.70      3.55 o
   3  -1   5        4.10        4.17      1.23 o
   4  -1   5       14.46       16.01      1.58 o
   5  -1   5       12.02       10.97      1.90 o
   6  -1   5      137.18      130.39      3.89 o
   7  -1   5       22.54       21.23      2.31 o
  -9   0   5        0.01        0.28      3.12 o
  -8   0   5        8.09       12.12      3.17 o
  -7   0   5        0.03        2.52      1.92 o
  -6   0   5       63.20       56.63      2.66 o
  -5   0   5      367.41      355.41      6.15 o
  -4   0   5      337.18      329.11      3.17 o
  -3   0   5        5.16        7.32      1.13 o
  -2   0   5      106.89      111.92      1.76 o
  -1   0   5      906.16      880.22      4.18 o
   0   0   5      290.34      268.61      3.20 o
   1   0   5     2186.95     2229.36     11.13 o
   2   0   5      104.66      106.30      1.68 o
   3   0   5      434.31      425.64      4.21 o
   4   0   5        0.00        1.20      1.47 o
   5   0   5      222.92      211.98      3.60 o
   6   0   5       92.38       79.74      2.76 o
   7   0   5       34.77       31.07      2.40 o
   8   0   5        2.42        4.29      2.13 o
  -9   1   5        4.64        7.31      3.49 o
  -8   1   5        8.94        8.65      3.41 o
  -7   1   5        3.47        3.78      2.07 o
  -6   1   5      132.63      133.09      3.53 o
  -5   1   5       19.09       18.17      1.67 o
  -4   1   5        7.88        6.95      1.33 o
  -3   1   5       11.78        8.93      1.07 o
  -2   1   5      323.64      277.09      3.33 o
  -1   1   5      546.84      572.43      9.52 o
   0   1   5      339.59      321.34      2.87 o
   1   1   5      998.47     1000.53     20.12 o
   2   1   5      115.09      123.93      2.47 o
   3   1   5      136.33      122.90      2.00 o
   4   1   5       39.39       41.73      1.60 o
   5   1   5       44.46       47.23      1.89 o
   6   1   5       13.50       15.30      1.85 o
   7   1   5       42.20       37.21      2.30 o
   8   1   5        3.61        2.03      1.88 o
  -8   2   5       14.91       15.71      3.23 o
  -7   2   5        3.22        5.70      2.88 o
  -6   2   5       16.85       21.23      2.30 o
  -5   2   5        4.81        6.20      1.56 o
  -4   2   5        0.01        1.62      1.33 o
  -3   2   5        1.40        1.88      1.13 o
  -2   2   5     1189.14     1249.20      5.93 o
  -1   2   5        0.06        0.82      1.31 o
   0   2   5       81.65       86.65      1.78 o
   1   2   5      170.98      169.81      4.00 o
   2   2   5      654.58      686.38      4.71 o
   3   2   5       52.23       59.27      1.97 o
   4   2   5       42.21       43.99      1.43 o
   5   2   5       43.10       40.62      1.58 o
   6   2   5        1.42        2.22      1.33 o
   7   2   5        3.78        5.68      2.07 o
   8   2   5        5.93        8.20      2.89 o
   9   2   5        4.75        9.52      3.35 o
  -8   3   5       28.02       24.61      3.67 o
  -7   3   5        0.58       -0.25      2.74 o
  -6   3   5        1.61        4.27      2.07 o
  -5   3   5       73.77       73.04      2.46 o
  -4   3   5      254.08      271.99      3.56 o
  -3   3   5      288.11      297.96      3.35 o
  -2   3   5       27.53       32.48      1.41 o
  -1   3   5      930.57      943.29      5.84 o
   0   3   5      271.86      271.67      4.85 o
   1   3   5     4006.04     4339.80     70.04 o
   2   3   5      405.38      439.80      7.44 o
   3   3   5       22.97       25.41      1.38 o
   4   3   5      317.49      304.72      3.44 o
   5   3   5       77.24       77.80      2.22 o
   6   3   5        3.27        4.55      1.49 o
   7   3   5       11.99       11.92      1.97 o
   8   3   5        7.19        8.68      2.01 o
   9   3   5        2.30        2.39      2.10 o
  -8   4   5        3.91        5.29      3.28 o
  -7   4   5        5.20        5.35      2.85 o
  -6   4   5        0.16        0.53      2.20 o
  -5   4   5       69.86       74.65      2.97 o
  -4   4   5      198.46      212.77      3.37 o
  -3   4   5        9.69        9.87      1.49 o
  -2   4   5        5.25        8.37      1.30 o
  -1   4   5        8.07        7.49      1.16 o
   0   4   5      510.21      509.94      3.15 o
   1   4   5       85.39       91.65      2.16 o
   2   4   5        1.50        1.19      1.19 o
   3   4   5        1.76        0.14      0.90 o
   4   4   5      180.06      179.06      2.75 o
   5   4   5       57.75       59.10      2.04 o
   6   4   5      152.79      150.42      3.10 o
   7   4   5      199.36      203.25      5.34 o
   8   4   5      109.41      111.52      3.34 o
   9   4   5       34.21       40.35      3.20 o
  -7   5   5        0.58       -0.20      2.39 o
  -6   5   5        3.43        5.25      2.23 o
  -5   5   5        0.75        1.99      2.48 o
  -4   5   5       50.40       50.50      3.73 o
  -3   5   5       40.76       47.59      2.34 o
  -2   5   5       36.35       34.77      2.02 o
  -1   5   5        3.95        4.96      1.15 o
   0   5   5      239.32      230.58      2.70 o
   1   5   5       47.57       44.60      1.87 o
   2   5   5     2955.96     3121.44     10.62 o
   3   5   5       34.11       28.98      1.32 o
   4   5   5       53.60       55.11      1.87 o
   5   5   5      672.72      627.96      5.61 o
   6   5   5       39.99       42.29      2.57 o
   7   5   5      296.51      286.28      7.43 o
   8   5   5      101.54       99.72      3.80 o
   9   5   5       41.11       43.94      2.83 o
  -7   6   5        1.50        1.61      3.14 o
  -6   6   5        0.20       -0.38      2.76 o
  -5   6   5        0.56        0.43      2.57 o
  -4   6   5       41.33       46.71      3.41 o
  -3   6   5       19.49       19.53      2.59 o
  -2   6   5      243.86      233.10      3.91 o
  -1   6   5      139.23      133.40      2.93 o
   0   6   5        2.00        1.73      1.17 o
   1   6   5       18.08       20.13      1.39 o
   2   6   5      229.39      251.09      3.02 o
   3   6   5      186.61      185.60      3.09 o
   4   6   5      300.02      286.19      3.53 o
   5   6   5        0.22        1.99      1.53 o
   6   6   5      281.24      270.35      4.78 o
   7   6   5       70.34       74.95      3.18 o
   8   6   5      298.45      314.73      6.43 o
   9   6   5        2.38        3.77      2.45 o
  -6   7   5        0.27        1.76      3.00 o
  -5   7   5       19.89       23.00      2.68 o
  -4   7   5        6.34       11.33      2.30 o
  -3   7   5        6.67        6.89      2.08 o
  -2   7   5       51.02       53.24      2.01 o
  -1   7   5       12.91       13.33      1.65 o
   0   7   5        3.48        5.17      1.25 o
   1   7   5      222.16      227.61      4.73 o
   2   7   5        6.64        8.03      1.19 o
   3   7   5        8.54       11.27      1.31 o
   4   7   5        1.28        3.31      1.51 o
   5   7   5      347.72      314.15      5.72 o
   6   7   5       13.84       19.93      2.22 o
   7   7   5        0.32        2.53      2.23 o
   8   7   5       80.07       73.95      3.80 o
   9   7   5       14.57        9.38      2.62 o
  -5   8   5       37.99       33.59      3.00 o
  -4   8   5       10.49        9.43      2.31 o
  -3   8   5       46.54       45.83      2.20 o
  -2   8   5        3.56        4.27      1.77 o
  -1   8   5       37.42       38.39      2.15 o
   0   8   5       94.85       95.06      2.55 o
   1   8   5     1190.87     1158.63     10.16 o
   2   8   5       52.73       54.59      2.42 o
   3   8   5       24.77       24.84      1.77 o
   4   8   5        2.93        5.07      1.84 o
   5   8   5      138.59      140.76      3.59 o
   6   8   5       37.77       38.97      3.12 o
   7   8   5       22.63       21.49      2.90 o
   8   8   5        0.31        0.06      2.50 o
   9   8   5       46.63       53.13      5.00 o
  -4   9   5       16.70       13.10      3.64 o
  -3   9   5       65.14       60.16      2.51 o
  -2   9   5       43.68       42.67      2.41 o
  -1   9   5        0.08        2.25      2.02 o
   0   9   5        2.30        2.64      1.77 o
   1   9   5      234.94      235.97      4.41 o
   2   9   5      728.26      684.36      9.90 o
   3   9   5      226.19      213.25      5.31 o
   4   9   5      153.66      143.87      3.75 o
   5   9   5        5.34        5.08      2.14 o
   6   9   5      439.06      438.65      7.63 o
   7   9   5        8.83        9.28      2.88 o
   8   9   5      242.93      247.83     13.03 o
   9   9   5        9.02       11.56      2.94 o
  -3  10   5       79.79       69.27      3.05 o
  -2  10   5       56.84       57.50      2.70 o
  -1  10   5       15.90       17.00      2.37 o
   0  10   5       70.39       71.02      3.77 o
   1  10   5        1.64        3.70      2.14 o
   2  10   5      516.61      499.37      7.19 o
   3  10   5      366.32      354.52      6.93 o
   4  10   5       72.97       67.36      3.96 o
   5  10   5        0.92        4.81      2.15 o
   6  10   5        2.80        4.00      2.26 o
   7  10   5        0.23        0.56      2.70 o
   8  10   5       32.04       26.10      3.36 o
  -2  11   5       44.89       40.59      3.44 o
  -1  11   5       17.40       15.73      2.57 o
   0  11   5        0.02        2.45      2.75 o
   1  11   5       48.59       50.20      7.94 o
   2  11   5       25.44       25.41      2.59 o
   3  11   5        3.37        3.83      2.27 o
   4  11   5       12.58       13.11      3.18 o
   5  11   5      112.02      107.42      4.80 o
   6  11   5        0.26        3.57      2.33 o
   7  11   5       38.64       35.25      3.59 o
   8  11   5        0.78        0.56      2.80 o
  -1  12   5       27.11       22.37      4.12 o
   0  12   5        0.52        1.49      3.08 o
   1  12   5        0.74        2.22      2.85 o
   2  12   5       21.83       31.57      3.47 o
   3  12   5        0.61        2.68      2.08 o
   4  12   5        4.85        4.66      3.17 o
   5  12   5       11.99       17.27      3.60 o
   6  12   5       50.69       55.22      4.23 o
   7  12   5        2.93        4.10      2.50 o
   2  13   5       15.11       19.71      3.47 o
   3  13   5       33.11       37.54      3.20 o
   4  13   5        1.29        0.40      2.64 o
   5  13   5        0.74       -0.81      3.33 o
  -5  -8   6       22.80       18.48      3.46 o
  -4  -8   6       16.53       16.64      2.65 o
  -3  -8   6       16.76       14.43      2.59 o
  -2  -8   6      102.71      100.48      4.81 o
  -1  -8   6        0.48       -0.83      2.92 o
  -7  -7   6        9.03        7.37      2.60 o
  -6  -7   6       36.43       37.44      2.90 o
  -5  -7   6        1.82        1.30      1.90 o
  -4  -7   6       29.23       28.85      2.30 o
  -3  -7   6        0.82        1.97      2.14 o
  -2  -7   6      479.30      465.49      8.23 o
  -1  -7   6        8.50        9.67      3.01 o
   0  -7   6        4.51        7.60      3.01 o
   1  -7   6        3.10        7.00      3.16 o
  -7  -6   6       11.56        9.35      2.41 o
  -6  -6   6       36.78       40.44      2.96 o
  -5  -6   6       65.36       62.16      2.67 o
  -4  -6   6       25.87       27.28      2.56 o
  -3  -6   6       18.58       20.71      2.07 o
  -2  -6   6        6.06        6.70      2.62 o
  -1  -6   6      283.28      289.42      6.47 o
   0  -6   6        0.73        0.94      2.81 o
   1  -6   6        9.85        8.90      3.09 o
   2  -6   6       34.59       39.04      3.73 o
   3  -6   6        0.58        1.84      3.10 o
  -8  -5   6        0.34        0.82      2.56 o
  -7  -5   6        1.30        1.22      1.93 o
  -6  -5   6        8.97        7.50      2.22 o
  -5  -5   6      128.97      127.75      5.25 o
  -4  -5   6       18.98       23.04      2.33 o
  -3  -5   6       22.91       22.73      1.73 o
  -2  -5   6        2.62        7.34      1.97 o
  -1  -5   6      538.70      556.11     12.69 o
   0  -5   6       38.20       42.72      3.42 o
   1  -5   6       54.06       54.16      3.74 o
   2  -5   6        8.01        8.42      2.87 o
   3  -5   6        0.47        2.63      2.24 o
   4  -5   6       15.18       15.64      2.61 o
  -8  -4   6      130.35      114.65      3.56 o
  -7  -4   6       17.98       16.96      2.14 o
  -6  -4   6       74.24       74.80      3.24 o
  -5  -4   6        6.31        8.87      2.12 o
  -4  -4   6        0.24        1.06      1.62 o
  -3  -4   6       80.72       82.55      3.40 o
  -2  -4   6      243.83      236.43      4.14 o
  -1  -4   6        4.28        6.03      1.93 o
   0  -4   6       78.45       77.44      3.69 o
   1  -4   6       64.79       68.98      3.75 o
   2  -4   6       89.71       90.58      5.10 o
   3  -4   6        0.08        0.37      2.10 o
   4  -4   6       51.76       43.94      2.99 o
   5  -4   6        0.13        0.98      2.14 o
  -9  -3   6        4.01        3.90      3.31 o
  -8  -3   6       62.61       53.73      2.73 o
  -7  -3   6       19.51       19.50      2.75 o
  -6  -3   6       59.84       53.09      2.90 o
  -5  -3   6      128.97      122.01      5.19 o
  -4  -3   6        1.31        3.59      1.56 o
  -3  -3   6      232.53      225.55      3.32 o
  -2  -3   6      344.21      340.89      4.59 o
  -1  -3   6        0.22        2.04      1.65 o
   0  -3   6       56.55       57.80      2.45 o
   1  -3   6       43.29       41.38      2.36 o
   2  -3   6        7.41        8.51      2.03 o
   3  -3   6        1.18        1.26      1.92 o
   4  -3   6        4.13        3.11      1.77 o
   5  -3   6        3.48        2.91      2.08 o
   6  -3   6        5.17        5.97      2.68 o
  -9  -2   6        1.70        1.04      3.13 o
  -8  -2   6       11.29        9.71      6.87 o
  -7  -2   6       23.43       24.70      2.59 o
  -6  -2   6     1311.63     1244.54     11.26 o
  -5  -2   6       14.89       16.17      2.13 o
  -4  -2   6        0.08        0.28      1.38 o
  -3  -2   6       37.19       35.29      1.77 o
  -2  -2   6       13.05        9.96      1.25 o
  -1  -2   6      673.62      677.15      5.92 o
   0  -2   6       69.61       71.04      2.43 o
   1  -2   6       50.47       54.03      1.99 o
   2  -2   6      153.48      141.91      3.36 o
   3  -2   6        0.01        1.52      1.91 o
   4  -2   6        5.26        5.56      1.76 o
   5  -2   6        0.18        2.03      1.87 o
   6  -2   6        3.85        3.72      2.47 o
  -9  -1   6        1.24        3.64      3.30 o
  -8  -1   6       39.05       42.08      3.76 o
  -7  -1   6        1.57        1.97      2.63 o
  -6  -1   6      195.91      183.85      4.10 o
  -5  -1   6       42.00       42.03      2.44 o
  -4  -1   6       19.88       22.72      1.69 o
  -3  -1   6       37.36       36.63      1.71 o
  -2  -1   6      367.24      363.39      3.62 o
  -1  -1   6      614.69      607.11      6.44 o
   0  -1   6       51.02       47.04      1.69 o
   1  -1   6      350.05      380.41      3.86 o
   2  -1   6       10.17       13.21      1.54 o
   3  -1   6        0.52        1.72      1.51 o
   4  -1   6        4.68        2.97      1.65 o
   5  -1   6      115.28      100.49      3.51 o
   6  -1   6       51.66       43.76      2.56 o
   7  -1   6        1.48        3.56      2.09 o
  -9   0   6        3.06        0.90      3.28 o
  -8   0   6        1.79        3.48      2.91 o
  -7   0   6       27.07       32.42      3.29 o
  -6   0   6        0.30        0.54      2.55 o
  -5   0   6       48.04       52.09      2.16 o
  -4   0   6       10.32        8.76      1.51 o
  -3   0   6      104.48      100.00      2.25 o
  -2   0   6      143.02      149.32      2.45 o
  -1   0   6      237.61      258.40      6.59 o
   0   0   6       86.33       81.73      1.67 o
   1   0   6      111.61      122.54      2.47 o
   2   0   6      669.92      702.58      5.12 o
   3   0   6        5.19        2.96      1.29 o
   4   0   6       20.21       24.26      1.67 o
   5   0   6       41.71       31.64      1.92 o
   6   0   6      179.74      183.99      3.41 o
   7   0   6       42.91       42.44      2.60 o
  -8   1   6        1.04        1.81      2.93 o
  -7   1   6        1.75        4.11      2.14 o
  -6   1   6      121.72      112.77      3.41 o
  -5   1   6        1.15        1.87      1.53 o
  -4   1   6       47.25       43.15      1.62 o
  -3   1   6       35.39       37.91      1.62 o
  -2   1   6       61.41       62.62      1.55 o
  -1   1   6      183.36      181.27      2.26 o
   0   1   6      168.80      164.77      2.38 o
   1   1   6      148.88      170.62      2.21 o
   2   1   6       28.78       25.65      1.22 o
   3   1   6       57.13       51.52      1.64 o
   4   1   6       87.29       86.88      2.14 o
   5   1   6       16.15       18.35      1.65 o
   6   1   6      178.24      166.79      4.07 o
   7   1   6        5.44        4.52      1.91 o
   8   1   6        0.22        0.76      2.39 o
  -8   2   6        5.85        5.59      2.98 o
  -7   2   6        0.29        1.14      2.69 o
  -6   2   6       33.18       34.14      2.15 o
  -5   2   6      121.78      125.31      2.87 o
  -4   2   6        0.28        1.23      1.13 o
  -3   2   6       45.07       41.68      1.71 o
  -2   2   6       56.08       52.80      1.35 o
  -1   2   6       42.08       41.15      1.33 o
   0   2   6      172.42      171.75      2.20 o
   1   2   6       77.04       79.40      1.85 o
   2   2   6       17.78       23.54      1.84 o
   3   2   6       45.32       47.80      2.00 o
   4   2   6       23.90       23.57      1.69 o
   5   2   6      429.14      419.60      4.69 o
   6   2   6        0.91        1.64      1.76 o
   7   2   6        2.33        1.42      2.15 o
   8   2   6       11.60        9.64      2.42 o
  -8   3   6        4.38        5.85      3.16 o
  -7   3   6        3.33        6.30      2.83 o
  -6   3   6      175.16      177.92      3.62 o
  -5   3   6       27.26       26.20      1.97 o
  -4   3   6       70.77       69.23      2.23 o
  -3   3   6       28.85       28.35      1.45 o
  -2   3   6      536.81      557.17      3.49 o
  -1   3   6     1294.24     1302.58      5.62 o
   0   3   6       27.29       30.52      1.01 o
   1   3   6       50.04       54.89      1.75 o
   2   3   6      328.47      363.48      5.10 o
   3   3   6       64.57       65.90      2.19 o
   4   3   6      284.81      270.87      3.45 o
   5   3   6       65.81       67.78      2.08 o
   6   3   6       38.11       41.17      2.26 o
   7   3   6       37.57       37.24      2.36 o
   8   3   6       21.05       20.98      3.26 o
  -7   4   6        0.06        3.68      2.90 o
  -6   4   6        4.34        4.62      2.26 o
  -5   4   6       61.83       62.49      2.44 o
  -4   4   6        1.88        3.01      1.79 o
  -3   4   6       90.16       84.09      2.63 o
  -2   4   6      108.59      101.56      3.18 o
  -1   4   6       37.79       39.93      1.63 o
   0   4   6      700.23      684.07      4.74 o
   1   4   6      710.54      697.56      4.55 o
   2   4   6      174.36      171.54      3.19 o
   3   4   6      253.34      263.43      3.17 o
   4   4   6        0.16        2.03      1.26 o
   5   4   6      270.13      270.68      3.74 o
   6   4   6     3179.96     3131.18     26.86 o
   7   4   6       18.16       18.68      2.20 o
   8   4   6       45.90       47.17      2.71 o
   9   4   6        0.13        4.15      2.66 o
  -7   5   6        3.10        2.31      2.92 o
  -6   5   6       21.74       18.96      3.12 o
  -5   5   6       17.59       19.39      4.55 o
  -4   5   6        0.50        1.48      1.94 o
  -3   5   6       26.55       27.93      2.16 o
  -2   5   6        3.50        5.07      1.34 o
  -1   5   6       39.67       39.65      1.70 o
   0   5   6       31.69       36.43      1.86 o
   1   5   6      457.42      487.46      6.85 o
   2   5   6        3.19        8.78      1.12 o
   3   5   6      106.08       95.35      2.20 o
   4   5   6        0.62        0.73      1.31 o
   5   5   6      323.83      311.70      4.02 o
   6   5   6      864.27      830.50      6.73 o
   7   5   6        0.01        0.40      2.13 o
   8   5   6        0.23        1.99      2.08 o
   9   5   6       26.35       28.87      2.70 o
  -6   6   6       18.23       21.93      3.28 o
  -5   6   6        0.10        1.62      2.62 o
  -4   6   6        2.30        1.73      2.50 o
  -3   6   6       13.79       16.25      2.18 o
  -2   6   6       87.27       88.27      2.87 o
  -1   6   6       54.11       49.20      2.27 o
   0   6   6       58.76       56.74      2.25 o
   1   6   6        0.94        1.50      1.19 o
   2   6   6        0.69        1.21      1.08 o
   3   6   6      216.31      218.46      3.14 o
   4   6   6       14.72       13.07      1.55 o
   5   6   6        7.95        7.92      1.64 o
   6   6   6      320.90      316.38      5.25 o
   7   6   6       46.75       49.53      3.00 o
   8   6   6        0.91        1.84      2.26 o
   9   6   6       18.72       20.00      2.73 o
  -6   7   6       24.79       24.78      3.62 o
  -5   7   6        2.87        8.15      2.84 o
  -4   7   6       56.86       56.21      3.71 o
  -3   7   6       48.00       45.21      6.41 o
  -2   7   6      111.66      111.54      3.36 o
  -1   7   6       19.49       21.13      2.28 o
   0   7   6      200.18      189.47      3.09 o
   1   7   6      743.78      710.44      6.52 o
   2   7   6       13.94        9.87      1.37 o
   3   7   6      135.18      135.99      2.99 o
   4   7   6       33.25       31.79      1.65 o
   5   7   6        0.42        2.02      1.98 o
   6   7   6      597.50      561.87     17.36 o
   7   7   6       19.43       22.11      3.26 o
   8   7   6        0.71        2.29      2.33 o
   9   7   6        0.18        0.34      2.51 o
  -5   8   6      131.60      132.41      4.35 o
  -4   8   6       26.39       27.62      2.88 o
  -3   8   6        3.32        6.24      2.23 o
  -2   8   6       44.32       49.25      2.82 o
  -1   8   6      102.93      105.22      2.83 o
   0   8   6       45.33       42.06      1.89 o
   1   8   6      293.84      284.64      4.50 o
   2   8   6       36.03       35.32      1.91 o
   3   8   6       12.05       10.02      1.54 o
   4   8   6        0.08        1.25      1.39 o
   5   8   6       85.39       87.28      3.22 o
   6   8   6        6.55        9.09      2.27 o
   7   8   6       97.30       90.97      4.50 o
   8   8   6        2.38        1.92      2.38 o
   9   8   6       48.00       47.10      3.87 o
  -4   9   6        0.42        2.56      2.36 o
  -3   9   6       10.54       12.54      2.49 o
  -2   9   6      209.43      219.83      4.09 o
  -1   9   6       80.11       77.49      2.71 o
   0   9   6       11.35       13.27      2.24 o
   1   9   6       36.57       37.61      2.41 o
   2   9   6      535.46      519.49      5.27 o
   3   9   6       54.23       51.17      2.65 o
   4   9   6      123.42      117.28      3.51 o
   5   9   6        0.35        1.81      1.82 o
   6   9   6      396.53      348.11      5.78 o
   7   9   6        0.20        3.89      2.31 o
   8   9   6        4.36        2.31      3.08 o
   9   9   6        0.17        1.33      3.42 o
  -3  10   6        0.00        1.32      2.44 o
  -2  10   6        1.90        2.49      2.00 o
  -1  10   6      108.41      108.32      3.67 o
   0  10   6        0.05        2.03      2.24 o
   1  10   6      109.47      104.09      3.48 o
   2  10   6      117.93      109.45      4.50 o
   3  10   6      233.80      211.51      5.61 o
   4  10   6       42.27       41.15      2.82 o
   5  10   6       42.73       39.23      2.82 o
   6  10   6        0.05        3.24      2.35 o
   7  10   6       20.57       24.22      2.84 o
   8  10   6        0.58        2.81      2.55 o
  -2  11   6       83.21       85.25      4.18 o
  -1  11   6        0.05        0.91      2.24 o
   0  11   6       11.32        9.92      2.97 o
   1  11   6       43.26       43.42      2.94 o
   2  11   6        1.06        1.52      2.23 o
   3  11   6       97.73      101.70      4.68 o
   4  11   6        6.10        5.48      3.02 o
   5  11   6        1.09        1.22      2.27 o
   6  11   6       16.34       15.24      2.64 o
   7  11   6       47.82       40.81      3.21 o
   8  11   6       38.82       40.01      3.40 o
  -1  12   6        4.46        6.82      3.53 o
   0  12   6        1.14        1.57      3.06 o
   1  12   6       16.71       25.51      6.66 o
   2  12   6        0.85        3.78      2.41 o
   3  12   6       66.80       71.98      3.54 o
   4  12   6       49.35       46.40      4.79 o
   5  12   6       16.85       20.24      3.62 o
   6  12   6        4.29       -0.15      3.25 o
   7  12   6        0.67        0.97      2.80 o
   2  13   6        3.97        5.25      3.07 o
   3  13   6        2.55        2.25      2.68 o
   4  13   6        1.23        2.61      3.32 o
   5  13   6        9.53        8.98      3.50 o
  -5  -7   7        2.23        1.49      2.08 o
  -4  -7   7      190.29      195.90      5.01 o
  -3  -7   7       17.61       16.12      2.66 o
  -2  -7   7        5.29        6.04      3.10 o
  -1  -7   7       10.76        9.91      3.29 o
   0  -7   7        5.37        9.67      3.38 o
  -7  -6   7        4.36        4.03      2.46 o
  -6  -6   7       28.84       25.23      2.78 o
  -5  -6   7        4.39        6.27      5.17 o
  -4  -6   7       21.03       22.02      2.61 o
  -3  -6   7       32.52       33.68      2.87 o
  -2  -6   7       16.69       17.99      3.12 o
  -1  -6   7      131.57      127.53      8.71 o
   0  -6   7       17.48       23.82      3.38 o
   1  -6   7        0.78        1.07      3.11 o
   2  -6   7       12.63       12.47      3.39 o
  -7  -5   7        0.17        0.71      1.98 o
  -6  -5   7        2.62        1.61      2.16 o
  -5  -5   7      115.24      121.63      4.88 o
  -4  -5   7        0.26        1.96      2.11 o
  -3  -5   7        0.97        4.01      1.85 o
  -2  -5   7      106.21      105.81      3.63 o
  -1  -5   7        7.65        9.35      2.82 o
   0  -5   7       31.16       28.93      3.32 o
   1  -5   7       48.31       58.76      3.94 o
   2  -5   7        1.98        2.82      2.98 o
   3  -5   7        0.07        3.14      3.21 o
  -8  -4   7       74.59       71.14      3.18 o
  -7  -4   7        2.98        5.80      2.49 o
  -6  -4   7        0.20        2.04      2.17 o
  -5  -4   7       38.81       42.95      2.93 o
  -4  -4   7      101.47       99.75      4.24 o
  -3  -4   7        0.14        1.46      1.66 o
  -2  -4   7       19.12       19.57      2.18 o
  -1  -4   7       40.01       38.92      2.52 o
   0  -4   7        0.82        3.77      2.59 o
   1  -4   7       28.72       28.30      3.12 o
   2  -4   7       38.01       38.59      3.54 o
   3  -4   7       21.94       22.96      2.64 o
   4  -4   7        2.07        6.18      2.45 o
  -8  -3   7      115.34      105.06      3.44 o
  -7  -3   7        0.00        2.89      2.23 o
  -6  -3   7       18.95       14.05      2.30 o
  -5  -3   7        0.20        0.21      1.98 o
  -4  -3   7       35.38       34.64      2.67 o
  -3  -3   7       38.22       37.35      2.88 o
  -2  -3   7       11.97       10.33      2.00 o
  -1  -3   7       21.38       24.51      2.17 o
   0  -3   7      153.45      154.63      3.69 o
   1  -3   7        0.20        5.05      2.57 o
   2  -3   7       92.66       91.68      3.28 o
   3  -3   7       83.03       68.09      3.11 o
   4  -3   7        2.25        2.84      2.25 o
   5  -3   7        3.90        1.51      3.05 o
  -8  -2   7      293.04      260.56      7.08 o
  -7  -2   7       12.82       11.35      2.41 o
  -6  -2   7        4.42        6.37      2.23 o
  -5  -2   7       19.61       17.82      2.26 o
  -4  -2   7        4.76        4.84      1.64 o
  -3  -2   7       62.20       60.17      2.22 o
  -2  -2   7      325.91      320.97      3.99 o
  -1  -2   7      234.22      239.71      4.05 o
   0  -2   7        4.48        5.06      1.85 o
   1  -2   7       15.56       17.16      1.78 o
   2  -2   7        0.05        1.31      1.81 o
   3  -2   7       66.63       65.45      2.93 o
   4  -2   7       15.04       13.97      2.29 o
   5  -2   7       27.29       20.51      3.18 o
   6  -2   7       70.00       61.73      4.42 o
  -8  -1   7       14.94       12.66      3.32 o
  -7  -1   7       25.47       30.89      3.77 o
  -6  -1   7       49.96       47.97      2.80 o
  -5  -1   7        2.93        2.79      2.02 o
  -4  -1   7        3.75        7.21      1.64 o
  -3  -1   7       16.82       16.07      1.65 o
  -2  -1   7        6.21        8.02      1.46 o
  -1  -1   7      348.85      352.37      4.49 o
   0  -1   7      174.21      165.92      3.35 o
   1  -1   7       66.75       65.98      2.12 o
   2  -1   7        1.42        1.61      1.54 o
   3  -1   7      283.57      275.36      4.70 o
   4  -1   7      396.54      365.56      5.96 o
   5  -1   7        4.06        7.92      2.20 o
   6  -1   7        0.02        1.88      2.01 o
  -8   0   7       23.50       16.11      3.27 o
  -7   0   7       31.96       31.55      3.34 o
  -6   0   7       55.28       55.98      3.65 o
  -5   0   7        3.58        5.10      1.67 o
  -4   0   7        5.01        5.41      1.59 o
  -3   0   7        5.94        5.91      1.42 o
  -2   0   7      150.74      144.06      2.71 o
  -1   0   7      550.35      530.15      5.19 o
   0   0   7       82.67       83.93      1.88 o
   1   0   7      181.11      176.26      2.56 o
   2   0   7       48.35       49.54      1.99 o
   3   0   7       48.08       47.13      2.11 o
   4   0   7        0.25        0.63      2.35 o
   5   0   7       99.47       91.68      2.91 o
   6   0   7       43.49       39.31      2.50 o
   7   0   7        9.40        9.68      2.15 o
  -8   1   7       29.07       29.95      4.51 o
  -7   1   7        0.94        3.48      2.73 o
  -6   1   7        3.64        2.76      2.59 o
  -5   1   7        0.07        1.77      1.92 o
  -4   1   7      122.53      113.83      2.67 o
  -3   1   7      158.03      154.46      2.81 o
  -2   1   7       26.06       28.08      1.59 o
  -1   1   7        5.35        6.17      1.04 o
   0   1   7       10.75        8.96      1.30 o
   1   1   7        2.45        2.89      1.14 o
   2   1   7      405.13      418.20      3.71 o
   3   1   7       87.76       86.93      2.41 o
   4   1   7        9.52        9.33      1.57 o
   5   1   7       67.76       64.71      2.27 o
   6   1   7       88.19       94.27      4.07 o
   7   1   7        7.53       11.28      2.22 o
  -8   2   7        7.05       10.10      3.22 o
  -7   2   7       31.15       30.10      2.75 o
  -6   2   7       16.75       21.33      2.06 o
  -5   2   7       35.35       39.53      2.15 o
  -4   2   7       39.67       42.82      2.39 o
  -3   2   7      197.37      188.84      3.01 o
  -2   2   7       61.43       56.53      1.70 o
  -1   2   7      433.88      458.66      3.27 o
   0   2   7        3.85        5.13      1.07 o
   1   2   7       34.25       32.09      1.42 o
   2   2   7       51.00       52.33      1.67 o
   3   2   7      662.26      652.72      9.57 o
   4   2   7       48.12       50.96      2.13 o
   5   2   7      277.14      271.78      4.06 o
   6   2   7       19.30       23.58      2.89 o
   7   2   7       61.46       53.01      3.05 o
   8   2   7       15.75       18.65      2.77 o
  -8   3   7       15.54       17.53      3.60 o
  -7   3   7       27.34       28.57      5.19 o
  -6   3   7       88.25       83.37      2.83 o
  -5   3   7        0.11        1.53      1.67 o
  -4   3   7        0.49        1.80      1.57 o
  -3   3   7       69.82       75.02      2.22 o
  -2   3   7      317.76      315.54      3.67 o
  -1   3   7      689.87      705.79      4.50 o
   0   3   7       21.55       22.32      1.31 o
   1   3   7        2.21        5.24      1.13 o
   2   3   7       25.51       20.24      1.67 o
   3   3   7       16.10       17.58      1.75 o
   4   3   7      104.10       95.84      2.91 o
   5   3   7       30.70       31.37      2.07 o
   6   3   7      426.03      429.82      6.42 o
   7   3   7       93.62       89.16      3.08 o
   8   3   7       12.92       17.24      2.56 o
  -7   4   7        4.27        5.39      2.41 o
  -6   4   7        2.02        1.88      2.64 o
  -5   4   7        4.88        9.33      2.17 o
  -4   4   7        0.77        1.03      1.91 o
  -3   4   7        2.36        2.25      1.48 o
  -2   4   7       10.14       10.30      1.28 o
  -1   4   7        0.36        2.16      1.26 o
   0   4   7      207.17      228.65      3.85 o
   1   4   7      179.03      155.88      3.73 o
   2   4   7      473.01      458.47      6.02 o
   3   4   7      504.42      479.71      5.16 o
   4   4   7     1053.22     1006.04     10.05 o
   5   4   7      380.40      354.66      5.20 o
   6   4   7       10.23       11.35      1.94 o
   7   4   7      160.89      160.62      3.67 o
   8   4   7        2.65        4.75      2.69 o
  -7   5   7        2.69        4.61      3.10 o
  -6   5   7        8.87        5.64      2.78 o
  -5   5   7       12.56        9.47      2.25 o
  -4   5   7       33.61       32.44      2.50 o
  -3   5   7       29.33       32.95      2.37 o
  -2   5   7      114.70      112.59      2.60 o
  -1   5   7        4.44        5.76      1.41 o
   0   5   7      310.48      298.44      3.56 o
   1   5   7        7.31        9.33      1.38 o
   2   5   7       32.92       31.16      1.63 o
   3   5   7       22.10       26.44      1.66 o
   4   5   7       45.66       44.08      2.29 o
   5   5   7      458.80      430.05      5.63 o
   6   5   7        7.98       10.95      1.79 o
   7   5   7       72.72       67.23      3.19 o
   8   5   7        0.00        2.25      2.17 o
  -6   6   7       42.88       41.46      3.72 o
  -5   6   7       14.33       13.34      3.03 o
  -4   6   7       89.89       85.23      3.27 o
  -3   6   7       12.01       15.16      2.21 o
  -2   6   7      262.85      253.95      3.75 o
  -1   6   7       23.61       25.91      1.74 o
   0   6   7       42.94       46.28      2.22 o
   1   6   7      246.13      234.66      3.75 o
   2   6   7       85.21       87.32      2.32 o
   3   6   7        1.35        4.79      1.40 o
   4   6   7        6.74        7.73      1.56 o
   5   6   7       29.14       29.31      2.31 o
   6   6   7      154.65      150.52      3.92 o
   7   6   7      173.72      180.84      4.56 o
   8   6   7       30.58       33.59      2.94 o
   9   6   7       10.93       13.80      2.53 o
  -6   7   7        2.82        2.71      3.10 o
  -5   7   7       77.63       73.66      4.33 o
  -4   7   7        0.05       -0.19      2.64 o
  -3   7   7        2.34        5.26      2.06 o
  -2   7   7      135.58      134.64      3.68 o
  -1   7   7      264.09      265.27      4.52 o
   0   7   7      112.91      105.24      4.27 o
   1   7   7        4.94        5.30      2.22 o
   2   7   7        3.80        4.11      1.37 o
   3   7   7       15.47       15.66      1.48 o
   4   7   7       46.57       43.72      2.09 o
   5   7   7        0.79        1.89      1.63 o
   6   7   7      128.01      119.51      4.69 o
   7   7   7       47.35       50.81      6.97 o
   8   7   7       39.55       43.29      3.11 o
   9   7   7        1.89        2.66      2.54 o
  -5   8   7        1.09        4.81      2.47 o
  -4   8   7       45.39       45.89      3.78 o
  -3   8   7       12.01       13.57      2.92 o
  -2   8   7       83.11       84.94      3.31 o
  -1   8   7     1315.60     1305.81     19.25 o
   0   8   7      204.91      195.78      4.11 o
   1   8   7      191.98      181.09      3.89 o
   2   8   7       31.18       31.16      2.27 o
   3   8   7       23.53       20.59      1.74 o
   4   8   7        6.13        5.52      1.50 o
   5   8   7        1.98        1.92      2.05 o
   6   8   7       69.12       65.28      4.09 o
   7   8   7       57.70       54.82      8.00 o
   8   8   7        2.68        4.40      3.14 o
  -4   9   7        4.02        5.73      2.54 o
  -3   9   7        1.00        3.36      2.32 o
  -2   9   7       85.12       91.27      3.51 o
  -1   9   7        0.01        2.69      2.12 o
   0   9   7      559.19      548.45      6.68 o
   1   9   7      307.01      303.27      5.07 o
   2   9   7      454.57      415.50      5.73 o
   3   9   7        1.83        3.73      1.65 o
   4   9   7      110.27      117.02      2.99 o
   5   9   7       25.70       24.42      2.53 o
   6   9   7      162.80      135.15      4.26 o
   7   9   7        1.87        7.40      2.84 o
   8   9   7        3.61        6.98      3.13 o
  -3  10   7       32.74       36.64      3.63 o
  -2  10   7      135.14      123.25      4.11 o
  -1  10   7       73.98       74.61      4.13 o
   0  10   7      179.05      173.89      4.30 o
   1  10   7        9.14        8.23      1.86 o
   2  10   7       41.94       39.03      2.72 o
   3  10   7      117.30      111.54      3.59 o
   4  10   7        3.06        4.98      2.17 o
   5  10   7        0.60        0.45      2.15 o
   6  10   7        0.57        2.04      2.33 o
   7  10   7       10.67        7.26      2.52 o
   8  10   7        2.80        4.30      3.63 o
  -2  11   7        0.61        1.36      2.45 o
  -1  11   7      274.85      290.14      6.97 o
   0  11   7       71.72       77.45      3.85 o
   1  11   7        2.06        5.34      2.39 o
   2  11   7       10.66        9.44      1.75 o
   3  11   7        7.40        7.42      3.20 o
   4  11   7       15.03       22.12      3.42 o
   5  11   7       15.51       15.38      2.61 o
   6  11   7        1.95        4.74      2.43 o
   7  11   7        0.93       -0.05      2.59 o
  -1  12   7       26.57       31.97      3.10 o
   0  12   7        0.47        0.30      3.05 o
   1  12   7        7.95       10.98      2.58 o
   2  12   7       56.68       62.65      3.34 o
   3  12   7       18.44       22.88      4.45 o
   4  12   7        0.30        3.54      3.27 o
   5  12   7       33.84       37.26      3.97 o
   6  12   7        0.27        2.18      2.57 o
   2  13   7      106.24      110.07      4.28 o
   3  13   7        7.43        9.94      2.84 o
   4  13   7        0.80        3.62      3.53 o
   5  13   7       26.98       26.38      4.15 o
  -5  -6   8        0.94        0.86      3.01 o
  -4  -6   8       21.34       25.98      3.43 o
  -3  -6   8      277.96      289.58      5.78 o
  -2  -6   8       28.22       23.79      3.39 o
  -1  -6   8       41.15       39.01      3.79 o
   0  -6   8       22.67       24.34      3.55 o
  -6  -5   8        4.81        3.54      2.45 o
  -5  -5   8        3.71        2.83      2.99 o
  -4  -5   8        0.95        1.68      2.75 o
  -3  -5   8        8.05       10.35      2.07 o
  -2  -5   8        2.57        4.13      2.36 o
  -1  -5   8       11.30       15.74      3.04 o
   0  -5   8       30.25       24.77      3.44 o
   1  -5   8        2.91        3.03      3.04 o
   2  -5   8       53.82       49.30      4.14 o
  -7  -4   8        1.31        3.17      2.59 o
  -6  -4   8        1.03        0.35      2.25 o
  -5  -4   8       28.57       29.09      2.87 o
  -4  -4   8        1.09        2.46      2.75 o
  -3  -4   8       15.44       16.39      2.42 o
  -2  -4   8        0.72        3.55      2.05 o
  -1  -4   8       32.78       30.72      2.60 o
   0  -4   8       25.28       21.06      3.14 o
   1  -4   8        1.19        1.95      2.87 o
   2  -4   8        1.00        2.17      2.92 o
   3  -4   8       31.28       24.70      3.59 o
  -7  -3   8       21.23       18.85      2.71 o
  -6  -3   8        6.21        6.52      2.28 o
  -5  -3   8       19.35       24.47      2.54 o
  -4  -3   8       22.90       28.77      2.65 o
  -3  -3   8      120.47      114.98      3.55 o
  -2  -3   8        1.68        3.12      1.99 o
  -1  -3   8       91.85       91.73      3.24 o
   0  -3   8        0.93        1.42      2.01 o
   1  -3   8       43.27       45.75      3.50 o
   2  -3   8        8.07        8.94      2.89 o
   3  -3   8       35.12       34.16      3.90 o
   4  -3   8        0.30        2.81      2.46 o
  -8  -2   8       93.58       92.99      4.99 o
  -7  -2   8       19.90       22.07      2.67 o
  -6  -2   8        2.13        1.92      2.25 o
  -5  -2   8        2.11        4.06      2.11 o
  -4  -2   8       20.72       23.15      2.03 o
  -3  -2   8        2.63        3.99      1.99 o
  -2  -2   8       13.96       16.60      2.21 o
  -1  -2   8       36.97       35.70      2.94 o
   0  -2   8       18.63       19.09      2.20 o
   1  -2   8        9.63        9.23      2.16 o
   2  -2   8       84.95       80.03      3.12 o
   3  -2   8       33.78       28.90      2.58 o
   4  -2   8       24.25       16.93      2.50 o
   5  -2   8        2.21        0.15      2.97 o
  -8  -1   8       13.41       16.74      3.46 o
  -7  -1   8       24.78       26.09      3.45 o
  -6  -1   8        6.57        8.08      2.25 o
  -5  -1   8       42.97       41.16      2.26 o
  -4  -1   8        0.53        2.26      1.66 o
  -3  -1   8      235.09      242.73      3.77 o
  -2  -1   8       55.47       50.91      2.58 o
  -1  -1   8       51.52       47.70      3.08 o
   0  -1   8       61.51       59.32      3.23 o
   1  -1   8       38.60       39.32      2.04 o
   2  -1   8        1.47        3.58      1.62 o
   3  -1   8        0.52        0.03      1.94 o
   4  -1   8       83.85       86.34      4.28 o
   5  -1   8        0.99        0.92      2.86 o
   6  -1   8       75.71       82.51      4.82 o
  -8   0   8       58.63       72.49      4.62 o
  -7   0   8        0.53        0.50      2.78 o
  -6   0   8       13.25       10.04      3.01 o
  -5   0   8       22.76       24.35      2.05 o
  -4   0   8        9.38       10.88      1.73 o
  -3   0   8        2.34        4.61      1.60 o
  -2   0   8        0.49        1.47      1.47 o
  -1   0   8        0.46        1.79      2.10 o
   0   0   8       35.11       37.23      2.23 o
   1   0   8       61.83       65.23      1.98 o
   2   0   8       92.48       95.34      2.62 o
   3   0   8      157.98      150.77      3.20 o
   4   0   8       22.22       19.65      3.43 o
   5   0   8       79.16       83.56      4.27 o
   6   0   8       35.15       39.42      3.95 o
  -8   1   8        0.21        0.06      4.23 o
  -7   1   8        3.55        1.78      2.80 o
  -6   1   8        0.16        2.82      2.72 o
  -5   1   8        2.90        3.37      2.06 o
  -4   1   8       20.19       18.65      1.84 o
  -3   1   8       11.86       13.57      1.67 o
  -2   1   8      154.97      154.66      2.88 o
  -1   1   8        0.59        0.97      1.28 o
   0   1   8      132.47      129.39      2.64 o
   1   1   8       16.26       17.16      1.43 o
   2   1   8        0.07        1.79      1.50 o
   3   1   8       36.81       36.00      2.04 o
   4   1   8        1.53        2.96      2.07 o
   5   1   8        1.81        3.41      2.78 o
   6   1   8       64.56       73.34      3.01 o
   7   1   8       16.84       19.41      3.04 o
  -8   2   8       88.89       85.59     11.07 o
  -7   2   8       46.55       46.20      3.88 o
  -6   2   8        2.30        3.26      2.24 o
  -5   2   8        8.43        6.35      2.07 o
  -4   2   8       97.08       99.88      3.21 o
  -3   2   8      271.39      274.18      3.74 o
  -2   2   8        0.11        1.03      1.39 o
  -1   2   8       53.95       53.50      1.58 o
   0   2   8        0.10        1.36      1.20 o
   1   2   8       27.39       26.42      1.68 o
   2   2   8       34.15       33.48      1.63 o
   3   2   8       22.07       23.17      2.27 o
   4   2   8        0.78        0.96      2.46 o
   5   2   8       10.91       10.35      2.31 o
   6   2   8      111.76      109.22      5.20 o
   7   2   8       26.95       26.90      2.83 o
  -7   3   8        0.13        1.26      2.36 o
  -6   3   8       17.59       14.38      2.06 o
  -5   3   8        1.48        2.78      2.09 o
  -4   3   8      127.22      118.61      4.24 o
  -3   3   8      235.82      229.73      5.29 o
  -2   3   8       13.21       15.03      1.64 o
  -1   3   8      282.21      285.92      3.20 o
   0   3   8        1.99        3.61      1.20 o
   1   3   8      143.13      132.35      2.63 o
   2   3   8      103.93       97.40      2.66 o
   3   3   8       15.72       16.50      2.53 o
   4   3   8     1444.96     1366.24     12.10 o
   5   3   8        0.03        1.24      1.69 o
   6   3   8       39.81       40.52      2.38 o
   7   3   8      233.75      230.97      7.42 o
   8   3   8        0.72        5.22      2.60 o
  -7   4   8       19.89       20.01      3.24 o
  -6   4   8        2.10        4.18      2.22 o
  -5   4   8       87.26       73.98      3.15 o
  -4   4   8        5.58        6.19      2.08 o
  -3   4   8       29.64       30.09      2.48 o
  -2   4   8      470.27      459.08      4.13 o
  -1   4   8      717.08      728.30      4.95 o
   0   4   8       22.53       22.30      1.44 o
   1   4   8      267.82      267.84      3.13 o
   2   4   8       35.34       30.56      2.63 o
   3   4   8       86.05       80.72      3.55 o
   4   4   8     1454.52     1369.10     17.89 o
   5   4   8        0.23        1.63      1.88 o
   6   4   8      169.44      168.79      3.65 o
   7   4   8       13.28       13.53      2.19 o
   8   4   8        7.78       10.49      2.53 o
  -7   5   8        4.56        4.37      3.13 o
  -6   5   8        0.08       -1.03      2.90 o
  -5   5   8       41.54       36.78      2.72 o
  -4   5   8       20.21       20.17      2.63 o
  -3   5   8       36.42       38.29      2.09 o
  -2   5   8        7.47        7.83      1.47 o
  -1   5   8      297.48      281.84      3.75 o
   0   5   8        3.21        5.21      1.33 o
   1   5   8       40.73       36.44      1.85 o
   2   5   8       53.30       50.67      2.42 o
   3   5   8      105.85      104.25      4.60 o
   4   5   8       27.40       26.30      2.23 o
   5   5   8       44.88       48.53      2.62 o
   6   5   8       17.08       17.39      2.33 o
   7   5   8       10.61       11.98      2.16 o
   8   5   8        1.69        4.31      2.65 o
  -6   6   8       15.45       19.97      3.44 o
  -5   6   8        1.31        3.61      2.74 o
  -4   6   8        6.51        5.12      2.24 o
  -3   6   8        1.32        4.83      2.04 o
  -2   6   8       30.51       32.30      2.06 o
  -1   6   8      461.11      443.75      4.79 o
   0   6   8       28.00       29.37      1.89 o
   1   6   8       68.11       68.87      2.64 o
   2   6   8        0.01        2.85      1.88 o
   3   6   8       13.30       14.20      2.01 o
   4   6   8       15.16       15.27      2.06 o
   5   6   8        5.97        5.44      1.88 o
   6   6   8       18.56       20.48      2.37 o
   7   6   8      143.19      137.27      4.18 o
   8   6   8        2.45        0.90      2.19 o
  -5   7   8        0.01        0.69      3.02 o
  -4   7   8       51.48       50.80      3.04 o
  -3   7   8       90.74       92.58      3.42 o
  -2   7   8      304.41      301.35      4.43 o
  -1   7   8      852.31      868.21      9.66 o
   0   7   8      309.62      289.01      4.26 o
   1   7   8      122.74      119.81      6.42 o
   2   7   8       47.68       41.13      3.01 o
   3   7   8       37.67       42.09      2.77 o
   4   7   8       74.42       74.44      2.50 o
   5   7   8        3.78        6.37      1.90 o
   6   7   8       11.63       14.68      2.33 o
   7   7   8        0.01       -0.27      2.91 o
   8   7   8        0.30        5.39      3.23 o
  -5   8   8        0.38        1.86      3.00 o
  -4   8   8        8.27       10.32      3.07 o
  -3   8   8       33.94       33.02      3.33 o
  -2   8   8      116.24      116.12      3.69 o
  -1   8   8      662.78      635.68      8.71 o
   0   8   8      133.11      130.54      3.65 o
   1   8   8       37.38       35.14      3.15 o
   2   8   8        5.20        6.31      2.48 o
   3   8   8        1.24        1.45      1.53 o
   4   8   8      353.29      295.84      4.29 o
   5   8   8       31.28       30.52      2.13 o
   6   8   8        0.11        3.85      2.73 o
   7   8   8       32.14       29.33      3.55 o
   8   8   8       18.53       24.82      3.66 o
  -4   9   8       10.81       15.58      2.71 o
  -3   9   8       11.08       14.04      2.68 o
  -2   9   8       32.30       29.58      2.40 o
  -1   9   8        4.92        8.29      2.34 o
   0   9   8      838.85      815.73      8.52 o
   1   9   8      136.54      127.66      3.74 o
   2   9   8        2.14        3.15      1.96 o
   3   9   8        3.86        4.68      1.59 o
   4   9   8       69.04       49.58      2.37 o
   5   9   8       48.89       54.25      4.62 o
   6   9   8        8.56       10.11      2.54 o
   7   9   8       16.97       24.97      3.41 o
   8   9   8       27.40       32.06      3.89 o
  -3  10   8       28.31       31.41      3.98 o
  -2  10   8       15.81       16.63      2.68 o
  -1  10   8        9.33       13.08      2.53 o
   0  10   8      165.14      159.94      5.35 o
   1  10   8      212.84      205.13      4.61 o
   2  10   8       73.63       70.36      3.19 o
   3  10   8        3.44        6.15      2.10 o
   4  10   8       55.67       51.99      2.47 o
   5  10   8       63.33       57.01      3.14 o
   6  10   8       24.62       20.40      2.79 o
   7  10   8       12.58       11.80      3.09 o
  -2  11   8        0.80        2.46      2.47 o
  -1  11   8       83.51       91.29      6.55 o
   0  11   8       34.18       34.75      3.74 o
   1  11   8       46.12       55.35      3.15 o
   2  11   8        0.10        1.62      2.28 o
   3  11   8       19.90       17.74      2.55 o
   4  11   8       10.69        7.14      3.21 o
   5  11   8       15.80       16.48      3.17 o
   6  11   8       59.01       60.30      4.12 o
   7  11   8        0.84        0.05      2.74 o
   0  12   8       53.84       68.74      6.18 o
   1  12   8       17.13       18.39      2.84 o
   2  12   8        2.71        1.24      2.53 o
   3  12   8       28.27       26.38      3.81 o
   4  12   8       23.15       32.40      3.94 o
   5  12   8        0.11        5.58      3.56 o
   6  12   8        4.82        7.52      2.69 o
   2  13   8        0.38        1.69      2.75 o
   3  13   8       15.74       19.45      2.99 o
   4  13   8       50.34       54.38      9.09 o
  -5  -5   9        3.19        4.03      2.98 o
  -4  -5   9       11.39        8.28      3.32 o
  -3  -5   9        0.49        1.68      2.46 o
  -2  -5   9        1.65        0.41      2.42 o
  -1  -5   9       29.22       29.08      3.59 o
   0  -5   9        0.48        1.81      3.11 o
  -6  -4   9        2.72        2.10      2.33 o
  -5  -4   9       36.12       36.90      4.50 o
  -4  -4   9        8.44        8.86      3.03 o
  -3  -4   9       12.48       15.68      2.53 o
  -2  -4   9       14.91       16.12      2.95 o
  -1  -4   9        0.00        0.89      2.20 o
   0  -4   9       20.05       20.71      3.31 o
   1  -4   9        0.23       -0.11      2.94 o
   2  -4   9        0.43        2.51      3.09 o
  -6  -3   9       12.92       10.89      2.58 o
  -5  -3   9       24.21       21.19      2.63 o
  -4  -3   9       16.49       16.88      2.48 o
  -3  -3   9        1.69        4.73      2.17 o
  -2  -3   9       15.87       18.22      2.51 o
  -1  -3   9        0.01        1.10      2.09 o
   0  -3   9        5.76        6.62      2.24 o
   1  -3   9       30.77       30.50      4.77 o
   2  -3   9        0.00        1.23      2.87 o
   3  -3   9        4.69        7.21      3.25 o
  -7  -2   9        7.23        5.79      2.50 o
  -6  -2   9        0.64        3.72      2.29 o
  -5  -2   9        3.56        4.25      2.20 o
  -4  -2   9       51.79       50.77      2.47 o
  -3  -2   9      118.19      114.00      3.65 o
  -2  -2   9       13.97       15.27      2.39 o
  -1  -2   9       14.76       18.29      2.87 o
   0  -2   9       20.84       22.22      2.43 o
   1  -2   9       10.85       11.92      2.35 o
   2  -2   9      147.34      151.11      5.17 o
   3  -2   9       18.98       16.10      2.57 o
   4  -2   9        1.73        4.03      2.47 o
  -7  -1   9        0.45        8.99      3.18 o
  -6  -1   9        1.13        4.17      2.31 o
  -5  -1   9        7.05        6.67      1.90 o
  -4  -1   9        3.52        4.60      1.78 o
  -3  -1   9       79.83       72.03      3.10 o
  -2  -1   9        4.83        6.48      2.11 o
  -1  -1   9      119.37      120.18      9.57 o
   0  -1   9        6.51        9.83      2.14 o
   1  -1   9       80.26       75.42      3.10 o
   2  -1   9      121.14      116.87      5.16 o
   3  -1   9       19.01       15.02      2.27 o
   4  -1   9       14.91       15.73      3.41 o
   5  -1   9        0.03        0.21      3.13 o
  -7   0   9        2.31        3.02      3.43 o
  -6   0   9        1.27        3.09      2.89 o
  -5   0   9       49.16       45.26      2.42 o
  -4   0   9        9.40       12.16      1.89 o
  -3   0   9       60.83       59.86      2.41 o
  -2   0   9        0.01        0.64      1.93 o
  -1   0   9       12.34       11.88      2.61 o
   0   0   9       46.03       48.00      3.27 o
   1   0   9       16.12       19.31      1.86 o
   2   0   9       36.38       37.82      2.44 o
   3   0   9        0.58        1.20      1.73 o
   4   0   9        0.02       -0.83      2.62 o
   5   0   9        7.21        8.63      3.09 o
  -7   1   9       22.03       23.70      5.14 o
  -6   1   9       12.39       11.74      2.47 o
  -5   1   9        1.41        1.87      2.18 o
  -4   1   9       46.63       36.31      2.43 o
  -3   1   9       86.26       86.48      2.62 o
  -2   1   9        0.85        5.16      1.65 o
  -1   1   9       14.27       14.63      2.04 o
   0   1   9        1.19        2.07      1.99 o
   1   1   9       23.48       23.56      1.85 o
   2   1   9      118.78      114.93      3.32 o
   3   1   9        2.47        3.23      2.00 o
   4   1   9        8.02       13.88      2.36 o
   5   1   9        0.10        6.55      4.04 o
   6   1   9       58.35       60.62      4.31 o
  -7   2   9        0.27        2.12      3.11 o
  -6   2   9        6.88        7.07      2.36 o
  -5   2   9      193.06      166.32      4.21 o
  -4   2   9       46.51       47.69      2.77 o
  -3   2   9      172.27      170.28      3.31 o
  -2   2   9        3.76        5.27      1.87 o
  -1   2   9      262.66      274.17      3.87 o
   0   2   9       53.54       52.98      2.16 o
   1   2   9      199.77      197.19      3.35 o
   2   2   9       15.19       16.30      1.60 o
   3   2   9      190.94      189.72      4.17 o
   4   2   9        1.98        4.29      2.09 o
   5   2   9        0.01       -1.48      2.22 o
   6   2   9        0.46        3.54      2.91 o
  -7   3   9       11.54       12.59      3.46 o
  -6   3   9        1.15        1.13      2.62 o
  -5   3   9        7.74        7.74      2.73 o
  -4   3   9        2.47        3.65      2.55 o
  -3   3   9        7.23        6.52      2.58 o
  -2   3   9      105.32      104.79      2.79 o
  -1   3   9      384.08      373.06      4.42 o
   0   3   9      217.42      219.82      3.03 o
   1   3   9      170.89      165.21      3.08 o
   2   3   9      803.61      799.32      7.09 o
   3   3   9      182.55      175.14      3.45 o
   4   3   9      272.38      276.74      6.17 o
   5   3   9       62.31       57.22      3.64 o
   6   3   9        9.34       10.01      3.09 o
   7   3   9       57.38       62.52      3.74 o
  -7   4   9        0.19        0.69      2.97 o
  -6   4   9        4.03        6.99      2.97 o
  -5   4   9        1.07        2.61      2.60 o
  -4   4   9       14.57       10.47      2.79 o
  -3   4   9       24.64       24.53      3.08 o
  -2   4   9        1.59        2.63      2.01 o
  -1   4   9       51.46       55.88      2.15 o
   0   4   9       28.97       31.17      1.68 o
   1   4   9       71.09       70.23      2.06 o
   2   4   9      595.79      565.69      9.68 o
   3   4   9      364.44      351.07      6.63 o
   4   4   9       13.80       17.33      2.80 o
   5   4   9       52.06       58.13      3.66 o
   6   4   9        0.19        1.70      1.99 o
   7   4   9       12.22       13.42      2.29 o
  -6   5   9       10.39       10.38      2.55 o
  -5   5   9       59.96       61.56      3.18 o
  -4   5   9        0.00        1.49      2.10 o
  -3   5   9       35.18       32.13      2.56 o
  -2   5   9       17.18       18.08      1.67 o
  -1   5   9      173.88      174.29      3.28 o
   0   5   9      113.71      106.44      2.39 o
   1   5   9       18.81       17.72      1.63 o
   2   5   9        0.06        1.96      2.34 o
   3   5   9      100.87      106.31      4.16 o
   4   5   9      252.68      245.59      5.82 o
   5   5   9        9.29       12.51      2.77 o
   6   5   9        0.96        0.85      1.90 o
   7   5   9       40.96       42.70      2.65 o
  -6   6   9        0.42       -1.11      2.93 o
  -5   6   9        3.98        4.00      2.28 o
  -4   6   9        0.39        1.32      2.28 o
  -3   6   9      374.55      372.59      6.86 o
  -2   6   9       25.93       26.04      2.16 o
  -1   6   9      743.54      723.83      8.34 o
   0   6   9      242.52      237.72      3.74 o
   1   6   9        4.61        7.05      1.79 o
   2   6   9       24.50       22.06      2.30 o
   3   6   9      106.91       89.14      4.30 o
   4   6   9       73.91       70.08      5.25 o
   5   6   9      112.84      104.65      3.41 o
   6   6   9      109.61      107.15      3.65 o
   7   6   9        2.47        6.23      2.77 o
   8   6   9       27.91       35.48      3.66 o
  -5   7   9        1.87        3.00      3.06 o
  -4   7   9        0.01        2.29      2.30 o
  -3   7   9      418.16      425.10      6.35 o
  -2   7   9        0.59        1.97      1.74 o
  -1   7   9        0.14       -0.03      2.03 o
   0   7   9      581.94      560.89      5.63 o
   1   7   9       92.61       89.78      3.91 o
   2   7   9      184.39      159.02      3.82 o
   3   7   9        4.09        5.50      2.06 o
   4   7   9       10.66       11.07      2.75 o
   5   7   9        4.69        6.46      2.06 o
   6   7   9       15.23       19.29      2.38 o
   7   7   9       26.10       31.60      3.75 o
   8   7   9       42.75       55.57      4.64 o
  -4   8   9        5.35        5.98      3.06 o
  -3   8   9       12.64       14.22      2.61 o
  -2   8   9      410.30      408.63      7.70 o
  -1   8   9       27.33       30.07      2.55 o
   0   8   9        2.36        3.09      2.34 o
   1   8   9       13.47       15.77      2.80 o
   2   8   9       14.83        9.27      2.63 o
   3   8   9       23.80       24.79      2.52 o
   4   8   9      323.58      269.69      4.99 o
   5   8   9       30.11       25.78      2.42 o
   6   8   9        5.30        8.01      2.10 o
   7   8   9        2.09        6.28      2.95 o
   8   8   9       25.31       33.82      3.86 o
  -4   9   9        3.72        3.57      3.13 o
  -3   9   9        1.19        3.56      2.40 o
  -2   9   9      188.23      192.38      4.75 o
  -1   9   9      199.54      198.58      4.65 o
   0   9   9        2.80        3.98      2.79 o
   1   9   9        0.96        3.14      2.63 o
   2   9   9       45.83       51.14      4.21 o
   3   9   9      164.76      136.04      5.65 o
   4   9   9       24.55       19.55      2.24 o
   5   9   9        7.97        8.09      1.91 o
   6   9   9        1.51        3.82      2.67 o
   7   9   9        5.14        7.61      3.22 o
  -3  10   9        6.47        9.43      2.68 o
  -2  10   9       17.19       19.73      2.36 o
  -1  10   9       19.92       22.31      2.75 o
   0  10   9       13.56       17.29      2.54 o
   1  10   9        4.59        4.68      2.72 o
   2  10   9       21.58       27.42      3.25 o
   3  10   9       24.11       24.90      3.20 o
   4  10   9      100.32       84.77      2.89 o
   5  10   9        1.99        2.60      2.62 o
   6  10   9        1.51        3.10      2.50 o
   7  10   9       52.65       52.76      4.25 o
  -2  11   9       69.41       81.14      6.12 o
  -1  11   9        0.38        0.65      3.23 o
   0  11   9        0.96        2.93      3.10 o
   1  11   9        1.50        3.53      2.37 o
   2  11   9        0.20        2.06      2.70 o
   3  11   9        6.74        8.02      2.32 o
   4  11   9       34.88       27.39      2.81 o
   5  11   9        1.71        3.12      2.30 o
   6  11   9       96.01      115.30      5.10 o
   0  12   9        3.59        3.35      3.38 o
   1  12   9        3.46        8.20      3.51 o
   2  12   9        0.29        1.27      2.85 o
   3  12   9      119.92      119.82      5.23 o
   4  12   9        0.09        2.86      3.68 o
   5  12   9       14.28       17.29      4.23 o
  -4  -4  10        0.65        2.58      2.95 o
  -3  -4  10        0.77        2.51      2.61 o
  -2  -4  10       10.09        6.94      2.66 o
  -1  -4  10        9.91        8.15      2.54 o
   0  -4  10        0.13        0.31      3.05 o
  -5  -3  10       21.74       18.72      3.52 o
  -4  -3  10        3.76        5.24      2.51 o
  -3  -3  10        8.75       11.21      2.53 o
  -2  -3  10        2.92        2.80      2.36 o
  -1  -3  10       67.03       69.69      4.07 o
   0  -3  10        0.63        1.35      2.36 o
   1  -3  10        9.12        7.23      3.15 o
  -6  -2  10        1.44        4.70      2.49 o
  -5  -2  10       47.51       48.98      3.05 o
  -4  -2  10       13.36       14.00      2.53 o
  -3  -2  10       46.04       45.34      2.92 o
  -2  -2  10        3.45        3.30      2.23 o
  -1  -2  10       89.70       86.43      4.32 o
   0  -2  10        1.97        3.40      2.70 o
   1  -2  10       53.96       50.98      3.07 o
   2  -2  10       30.98       27.68      3.46 o
   3  -2  10       24.77       25.96      5.11 o
  -6  -1  10        0.01        1.04      2.23 o
  -5  -1  10       51.08       49.54      2.62 o
  -4  -1  10        0.63        2.67      1.82 o
  -3  -1  10        2.19        4.06      2.26 o
  -2  -1  10        4.98        5.72      2.24 o
  -1  -1  10        4.82        6.95      2.60 o
   0  -1  10       17.79       20.13      2.99 o
   1  -1  10       24.12       24.15      2.53 o
   2  -1  10        6.83       12.42      2.46 o
   3  -1  10        4.27        5.26      2.28 o
   4  -1  10        0.41        1.31      2.89 o
  -6   0  10        0.01        1.58      4.29 o
  -5   0  10        5.07        4.76      1.88 o
  -4   0  10       44.00       44.71      2.47 o
  -3   0  10       14.02       14.81      1.98 o
  -2   0  10       10.77       10.46      2.23 o
  -1   0  10      211.23      216.27      4.96 o
   0   0  10       24.01       25.29      3.04 o
   1   0  10       20.33       20.34      2.90 o
   2   0  10       32.01       34.72      2.28 o
   3   0  10        6.15        6.37      1.94 o
   4   0  10       24.78       30.23      5.83 o
  -6   1  10        3.81        3.39      2.39 o
  -5   1  10       49.53       47.25      3.02 o
  -4   1  10       21.70       17.91      2.06 o
  -3   1  10        0.02        1.75      1.72 o
  -2   1  10       69.81       70.90      2.97 o
  -1   1  10      134.04      137.74      3.74 o
   0   1  10        5.01        4.75      2.14 o
   1   1  10       70.25       66.02      3.79 o
   2   1  10       52.50       54.12      2.45 o
   3   1  10       25.70       25.05      2.56 o
   4   1  10        6.00        6.18      2.37 o
   5   1  10        3.73        5.49      3.12 o
  -6   2  10       17.17       19.86      2.72 o
  -5   2  10       84.78       89.24      3.56 o
  -4   2  10       24.28       20.62      3.01 o
  -3   2  10       70.29       67.65      3.01 o
  -2   2  10        1.29        3.34      1.89 o
  -1   2  10       38.94       38.09      2.70 o
   0   2  10      385.39      389.73      5.63 o
   1   2  10        1.31        2.08      1.77 o
   2   2  10      396.12      383.59      6.81 o
   3   2  10        0.00        2.11      2.08 o
   4   2  10        2.09        5.16      2.20 o
   5   2  10       15.04       18.56      2.75 o
   6   2  10       10.52       14.81      3.44 o
  -6   3  10        1.01        0.73      2.87 o
  -5   3  10        1.64        0.56      2.75 o
  -4   3  10      105.15      102.52      4.43 o
  -3   3  10       45.88       55.98      6.50 o
  -2   3  10       34.02       35.88      2.51 o
  -1   3  10      350.28      342.15      4.52 o
   0   3  10        8.12       11.03      1.76 o
   1   3  10       88.33       83.96      2.63 o
   2   3  10     1554.69     1545.22     16.57 o
   3   3  10       92.23       89.07      3.30 o
   4   3  10       40.06       43.63      2.83 o
   5   3  10       11.79       14.36      2.60 o
   6   3  10        0.48        0.14      2.58 o
  -6   4  10        0.00       -0.07      2.94 o
  -5   4  10        0.08        3.19      2.70 o
  -4   4  10        2.02        2.34      2.72 o
  -3   4  10       22.01       24.34      3.10 o
  -2   4  10        0.10        0.75      2.11 o
  -1   4  10      336.40      339.29      3.99 o
   0   4  10      380.01      383.42      6.21 o
   1   4  10        0.04        0.98      1.63 o
   2   4  10        8.81        9.62      2.19 o
   3   4  10       72.71       72.18      3.18 o
   4   4  10        2.04        4.23      2.74 o
   5   4  10        2.49        3.13      3.04 o
   6   4  10        0.93        2.01      3.05 o
  -6   5  10        3.17        7.46      3.19 o
  -5   5  10       32.46       37.38      3.72 o
  -4   5  10        6.26        4.53      2.87 o
  -3   5  10       23.10       22.45      3.22 o
  -2   5  10        0.15        0.82      2.11 o
  -1   5  10       11.26       13.54      1.86 o
   0   5  10      608.20      600.39      6.16 o
   1   5  10      125.33      126.59      2.70 o
   2   5  10       76.00       76.29      3.08 o
   3   5  10       13.30       16.52      2.30 o
   4   5  10       74.85       73.76      3.99 o
   5   5  10       80.60       84.32      4.38 o
   6   5  10        7.58        8.47      2.94 o
   7   5  10        1.23        2.46      3.10 o
  -5   6  10       61.19       65.79      3.45 o
  -4   6  10       39.77       39.16      2.87 o
  -3   6  10      125.82      133.18      3.98 o
  -2   6  10       40.64       44.22      2.58 o
  -1   6  10        3.09        4.04      1.73 o
   0   6  10       24.27       24.10      1.97 o
   1   6  10       85.89       76.54      2.62 o
   2   6  10       18.23       20.85      2.09 o
   3   6  10      188.76      163.06      4.98 o
   4   6  10       36.63       45.86      3.48 o
   5   6  10       11.51       15.06      3.12 o
   6   6  10        1.58       10.23      3.14 o
   7   6  10        0.04       -0.72      2.68 o
  -5   7  10       47.28       40.67      3.27 o
  -4   7  10        0.02        1.79      2.39 o
  -3   7  10        2.10        2.71      2.34 o
  -2   7  10       18.79       19.22      2.08 o
  -1   7  10       62.30       59.40      2.50 o
   0   7  10       62.32       67.50      2.57 o
   1   7  10       78.15       73.68      3.11 o
   2   7  10      108.44       97.93      4.18 o
   3   7  10      131.03      115.64      4.39 o
   4   7  10       20.51       16.15      2.87 o
   5   7  10       16.88       12.55      3.02 o
   6   7  10       17.23       19.53      3.25 o
   7   7  10        5.63        7.87      2.49 o
  -4   8  10       44.29       38.60      3.19 o
  -3   8  10      158.50      164.06      4.60 o
  -2   8  10      181.68      174.68      3.90 o
  -1   8  10       99.16      106.05      3.65 o
   0   8  10      145.52      142.85      4.19 o
   1   8  10        1.23        5.05      2.22 o
   2   8  10      166.66      126.53      7.52 o
   3   8  10       57.36       66.34      3.13 o
   4   8  10       46.16       39.44      3.41 o
   5   8  10       17.02       18.01      3.03 o
   6   8  10       88.41      107.85      4.92 o
   7   8  10       64.34       81.19      4.69 o
  -3   9  10        2.32        4.36      2.51 o
  -2   9  10       26.61       28.75      2.89 o
  -1   9  10       85.95       83.41      3.53 o
   0   9  10        5.70        6.64      2.79 o
   1   9  10       37.88       38.35      3.53 o
   2   9  10       33.86       28.98      3.28 o
   3   9  10      183.83      162.15      5.28 o
   4   9  10        4.84        4.90      2.31 o
   5   9  10      117.75      105.29      4.64 o
   6   9  10        5.36        7.45      2.59 o
   7   9  10        0.57        2.53      3.21 o
  -2  10  10       15.94       17.20      2.69 o
  -1  10  10       77.17       80.17      3.74 o
   0  10  10        5.44        4.98      2.34 o
   1  10  10        4.26        6.03      2.87 o
   2  10  10       47.97       45.98      3.79 o
   3  10  10        4.98        6.12      2.88 o
   4  10  10       21.34       22.63      3.21 o
   5  10  10        0.76        0.46      2.69 o
   6  10  10        6.68        5.35      3.04 o
  -1  11  10       10.74       16.17      3.59 o
   0  11  10        3.64        6.92      3.34 o
   1  11  10        1.68        2.64      3.05 o
   2  11  10       10.98       18.38      3.42 o
   3  11  10        9.26       10.82      3.21 o
   4  11  10        5.95        7.11      3.08 o
   5  11  10        0.04        1.59      2.81 o
   6  11  10        0.32       -0.19      3.07 o
   1  12  10        0.59        8.04      3.38 o
   2  12  10        0.12        3.00      3.15 o
   3  12  10        6.62       16.42      3.44 o
   4  12  10       53.84       68.63      6.84 o
  -3  -3  11       16.01       19.53      2.87 o
  -2  -3  11        0.96        2.57      2.51 o
  -1  -3  11       23.31       26.33      8.87 o
  -4  -2  11       16.20       12.77      2.77 o
  -3  -2  11        0.00        2.49      2.48 o
  -2  -2  11        5.62        5.74      2.43 o
  -1  -2  11        0.21        2.22      2.88 o
   0  -2  11      168.21      186.27     10.32 o
   1  -2  11        9.28       13.06      3.68 o
  -5  -1  11        6.14        6.93      2.19 o
  -4  -1  11       19.19       19.24      2.67 o
  -3  -1  11        2.23        4.72      2.36 o
  -2  -1  11       16.92       21.75      2.66 o
  -1  -1  11        8.94        9.31      2.55 o
   0  -1  11      140.18      142.27      5.20 o
   1  -1  11       10.80       14.82      3.13 o
   2  -1  11        1.46        4.53      2.61 o
  -5   0  11        2.99        6.20      2.16 o
  -4   0  11        2.84        3.25      1.96 o
  -3   0  11       29.13       25.60      2.69 o
  -2   0  11       12.19       15.02      2.43 o
  -1   0  11      169.90      177.97      4.44 o
   0   0  11      104.76      103.97      4.57 o
   1   0  11       22.45       25.08      3.30 o
   2   0  11        0.11        1.15      3.77 o
   3   0  11        0.44        0.35      2.01 o
  -6   1  11        7.65        5.99      2.59 o
  -5   1  11       46.77       47.02      3.19 o
  -4   1  11        3.10        2.81      1.92 o
  -3   1  11        0.00        2.65      1.88 o
  -2   1  11        0.05        2.04      2.71 o
  -1   1  11        2.22        4.51      2.72 o
   0   1  11      234.22      240.27     14.37 o
   1   1  11      154.46      155.74      5.14 o
   2   1  11        8.75       10.00      2.29 o
   3   1  11        4.72        4.72      2.28 o
   4   1  11       25.04       30.69      3.03 o
  -6   2  11       15.68       16.94      3.45 o
  -5   2  11        3.66        3.90      2.96 o
  -4   2  11        1.74        2.26      2.76 o
  -3   2  11        1.59        2.18      2.10 o
  -2   2  11        3.03        5.31      2.76 o
  -1   2  11        1.71        5.27      2.67 o
   0   2  11     1370.87     1401.63     10.82 o
   1   2  11      112.45      120.65      3.22 o
   2   2  11       24.64       24.27      2.46 o
   3   2  11        9.40        8.18      2.82 o
   4   2  11       21.94       24.82      2.82 o
   5   2  11        2.81        5.44      2.73 o
  -6   3  11        0.74        3.14      3.10 o
  -5   3  11       14.11       11.09      3.06 o
  -4   3  11       58.59       59.06      4.00 o
  -3   3  11        1.69        5.91      2.78 o
  -2   3  11       28.52       31.47      2.51 o
  -1   3  11       13.73       14.44      2.39 o
   0   3  11      155.48      166.85      8.09 o
   1   3  11        0.49        0.72      1.82 o
   2   3  11       74.94       78.56      3.23 o
   3   3  11        0.18        2.21      2.68 o
   4   3  11        1.45        3.83      2.67 o
   5   3  11       28.81       34.49      3.10 o
  -5   4  11        0.02        1.45      2.92 o
  -4   4  11        1.60        2.99      2.87 o
  -3   4  11       16.04       19.84      3.18 o
  -2   4  11        4.39        1.91      2.17 o
  -1   4  11       13.16       15.14      2.02 o
   0   4  11        6.20        7.39      1.80 o
   1   4  11      569.59      564.24      5.95 o
   2   4  11      204.17      206.45      4.62 o
   3   4  11       62.94       63.54      3.13 o
   4   4  11        7.24        8.71      2.90 o
   5   4  11       51.72       51.46      3.34 o
   6   4  11        0.38        2.50      2.71 o
  -5   5  11       30.33       36.26      3.76 o
  -4   5  11        3.13        5.24      2.86 o
  -3   5  11        3.43        4.53      2.93 o
  -2   5  11        2.36        3.45      2.24 o
  -1   5  11        2.48        4.26      1.76 o
   0   5  11      291.37      285.31      5.81 o
   1   5  11       28.19       30.33      2.18 o
   2   5  11       48.61       53.17      3.24 o
   3   5  11        3.58        4.58      2.23 o
   4   5  11       10.43       13.62      2.47 o
   5   5  11        9.78       10.43      3.09 o
   6   5  11       28.68       28.49      3.77 o
  -5   6  11      283.40      300.27      7.68 o
  -4   6  11       30.06       30.21      4.04 o
  -3   6  11       55.66       64.00      4.06 o
  -2   6  11        3.95        4.90      2.32 o
  -1   6  11        0.14        2.27      1.73 o
   0   6  11        0.37        1.68      1.69 o
   1   6  11       18.38       18.62      2.01 o
   2   6  11        2.01        0.34      2.13 o
   3   6  11        0.12        3.98      2.17 o
   4   6  11      181.94      171.18      5.57 o
   5   6  11        8.26        9.08      3.18 o
   6   6  11       34.08       41.32      3.93 o
  -4   7  11       42.60       44.53      3.27 o
  -3   7  11       15.58       18.57      5.19 o
  -2   7  11      155.49      150.14      4.94 o
  -1   7  11       36.84       37.95      2.38 o
   0   7  11       11.02       16.55      2.05 o
   1   7  11       36.68       33.71      2.74 o
   2   7  11      135.42      124.05      3.34 o
   3   7  11        4.64        2.87      2.73 o
   4   7  11        0.00        0.98      2.55 o
   5   7  11       70.24       74.84      5.92 o
   6   7  11      105.98      123.16      5.44 o
  -3   8  11       45.99       49.47      3.36 o
  -2   8  11        0.99        4.50      1.96 o
  -1   8  11       34.64       38.00      2.81 o
   0   8  11        0.19        3.29      2.27 o
   1   8  11        0.50        2.60      2.26 o
   2   8  11       63.11       59.85      3.87 o
   3   8  11        4.90        5.30      2.38 o
   4   8  11        6.81        5.83      2.83 o
   5   8  11        1.36        0.95      2.77 o
   6   8  11       31.40       42.04      4.05 o
  -3   9  11        8.20        9.99      2.80 o
  -2   9  11        0.54        4.45      2.46 o
  -1   9  11        0.48        4.54      2.29 o
   0   9  11       15.69       15.72      3.21 o
   1   9  11        4.66        5.52      2.33 o
   2   9  11       23.81       24.49      3.18 o
   3   9  11        4.87        4.88      2.74 o
   4   9  11        5.89        5.10      2.92 o
   5   9  11        0.23        1.96      3.75 o
   6   9  11        0.09        2.48      3.14 o
  -2  10  11        2.47        3.94      2.65 o
  -1  10  11        3.66        5.65      2.97 o
   0  10  11        1.66        6.08      3.04 o
   1  10  11        8.44        7.53      2.95 o
   2  10  11       15.81       17.46      3.24 o
   3  10  11        0.98        2.95      2.95 o
   4  10  11       59.27       56.44      3.95 o
   5  10  11       14.72       13.76      3.92 o
   0  11  11        0.45        1.38      3.28 o
   1  11  11       44.01       40.44      3.92 o
   2  11  11       21.32       18.48      3.30 o
   3  11  11        0.79        3.37      3.03 o
   4  11  11       51.10       45.42      3.93 o
   5  11  11        0.44        1.23      2.93 o
  -3  -1  12        8.63        9.33      2.61 o
  -2  -1  12       16.02       15.63      2.81 o
  -1  -1  12        4.21        3.52      2.54 o
   0  -1  12       37.62       39.50      3.96 o
  -4   0  12        1.59        0.47      2.58 o
  -3   0  12       26.78       24.99      2.78 o
  -2   0  12       26.10       27.79      2.83 o
  -1   0  12       12.14       12.64      2.60 o
   0   0  12       67.60       70.24      4.32 o
   1   0  12       66.89       71.68      4.44 o
   2   0  12       14.97       21.14      3.51 o
  -4   1  12       12.28       14.63      2.58 o
  -3   1  12        4.07        3.32      2.96 o
  -2   1  12       75.90       73.23      8.17 o
  -1   1  12       11.19       13.42      3.20 o
   0   1  12        5.76        4.93      2.81 o
   1   1  12       88.49       87.98      4.52 o
   2   1  12        1.00        0.52      2.99 o
   3   1  12       96.09      104.00      5.05 o
  -5   2  12       38.32       35.77      3.91 o
  -4   2  12       10.27       11.09      3.07 o
  -3   2  12        1.03        1.22      2.22 o
  -2   2  12       16.51       17.99      3.19 o
  -1   2  12       30.71       35.27      3.43 o
   0   2  12      346.58      345.63      8.94 o
   1   2  12        0.00        0.53      2.83 o
   2   2  12        0.33        0.62      2.22 o
   3   2  12        6.96        9.27      2.92 o
  -5   3  12        4.47        2.67      3.18 o
  -4   3  12        0.80        2.21      2.95 o
  -3   3  12        0.02        2.39      2.67 o
  -2   3  12       14.06       14.75      2.34 o
  -1   3  12        5.03        5.63      2.75 o
   0   3  12      361.07      360.29      6.07 o
   1   3  12       11.59       13.19      2.51 o
   2   3  12       14.72       17.95      3.27 o
   3   3  12        0.51        2.92      2.92 o
   4   3  12       67.26       63.15      4.32 o
  -4   4  12        0.68        2.67      2.96 o
  -3   4  12        4.88        3.29      2.78 o
  -2   4  12        0.22        1.83      2.98 o
  -1   4  12        3.82        2.35      2.23 o
   0   4  12       38.99       39.66      2.91 o
   1   4  12       16.27       17.45      2.05 o
   2   4  12       26.66       28.00      2.70 o
   3   4  12       67.14       73.61      3.40 o
   4   4  12       31.87       28.41      3.36 o
  -4   5  12       43.87       53.53      4.14 o
  -3   5  12        0.01       -0.44      3.01 o
  -2   5  12       13.88       13.95      2.51 o
  -1   5  12        7.55        9.56      2.38 o
   0   5  12       80.65       87.13      2.94 o
   1   5  12        0.00       -0.34      2.14 o
   2   5  12       22.23       22.92      2.64 o
   3   5  12        1.73        3.63      2.25 o
   4   5  12        8.32        8.88      2.49 o
   5   5  12        0.73        0.48      3.20 o
  -4   6  12        9.09       16.66      3.59 o
  -3   6  12       28.99       32.40      3.69 o
  -2   6  12       22.64       23.44      2.73 o
  -1   6  12        6.25        6.52      1.96 o
   0   6  12       32.05       36.17      2.37 o
   1   6  12        3.31        4.21      2.14 o
   2   6  12       17.23       21.39      4.27 o
   3   6  12       11.43       16.52      2.60 o
   4   6  12        7.06        4.78      2.47 o
   5   6  12        0.61        0.00      3.20 o
  -3   7  12       35.38       46.52      4.06 o
  -2   7  12        3.78        4.14      2.95 o
  -1   7  12        3.39        3.35      1.91 o
   0   7  12      120.16      113.79      3.29 o
   1   7  12       23.04       22.35      2.55 o
   2   7  12        1.54        1.53      2.25 o
   3   7  12       20.41       20.45      2.68 o
   4   7  12      130.30      137.95      4.43 o
   5   7  12       23.01       44.84      3.94 o
  -3   8  12       41.16       47.89      4.32 o
  -2   8  12        0.44        3.34      2.32 o
  -1   8  12        1.49        3.11      2.30 o
   0   8  12       16.96       13.58      2.40 o
   1   8  12      107.34      112.82      3.93 o
   2   8  12       19.62       21.76      2.72 o
   3   8  12        9.90        9.58      2.56 o
   4   8  12       28.39       31.75      3.75 o
   5   8  12       12.18       10.81      3.01 o
  -2   9  12        0.33        0.52      2.16 o
  -1   9  12        0.84        3.03      2.36 o
   0   9  12       47.39       50.87      3.15 o
   1   9  12       35.92       38.70      3.05 o
   2   9  12        0.16        2.96      2.40 o
   3   9  12       60.81       51.47      3.93 o
   4   9  12        0.94        2.77      2.97 o
   5   9  12       31.10       32.00      3.70 o
   0  10  12        0.38        5.28      3.14 o
   1  10  12        0.33        1.11      2.51 o
   2  10  12        5.06        4.40      2.43 o
   3  10  12        0.30        1.39      3.08 o
   4  10  12        6.50        6.47      3.79 o
   2  11  12       23.91       33.26      5.37 o
  -2   1  13       35.15       31.18      3.81 o
  -1   1  13       17.47       24.75      3.76 o
   0   1  13       46.62       42.90      4.30 o
  -3   2  13       18.11       22.67      6.29 o
  -2   2  13      415.76      446.98     11.12 o
  -1   2  13       21.59       27.21      3.60 o
   0   2  13        7.26        8.91      3.25 o
   1   2  13       63.17       62.27      5.71 o
  -3   3  13        2.44        2.96      3.02 o
  -2   3  13       26.48       27.04      3.58 o
  -1   3  13       30.53       31.47      3.55 o
   0   3  13        4.03        4.06      2.39 o
   1   3  13        9.92       10.72      2.62 o
   2   3  13       13.03       10.20      3.11 o
  -3   4  13        9.42       16.14      3.34 o
  -2   4  13       27.77       25.48      3.52 o
  -1   4  13       83.08       84.91      3.70 o
   0   4  13       83.28       85.85      3.75 o
   1   4  13        6.16        5.71      2.39 o
   2   4  13        7.89        7.25      2.50 o
   3   4  13        5.23        5.37      4.10 o
  -3   5  13       12.89       13.52      3.32 o
  -2   5  13       48.87       54.16      4.18 o
  -1   5  13        0.19        1.07      2.43 o
   0   5  13        0.21        0.74      2.35 o
   1   5  13        2.81        3.68      2.29 o
   2   5  13        0.95        3.49      2.45 o
   3   5  13        0.03        0.85      2.34 o
  -3   6  13        1.29        1.44      3.18 o
  -2   6  13        2.81        2.12      2.44 o
  -1   6  13        0.59        0.38      2.40 o
   0   6  13        5.38        2.39      2.21 o
   1   6  13        7.15        7.27      2.32 o
   2   6  13       41.66       47.38      3.13 o
   3   6  13        2.37        6.30      2.60 o
   4   6  13       40.41       50.56      3.46 o
  -2   7  13        0.65        1.90      2.54 o
  -1   7  13       10.44       13.41      2.15 o
   0   7  13       98.52       93.33      3.78 o
   1   7  13        0.08        2.85      2.78 o
   2   7  13        1.11        2.81      2.40 o
   3   7  13       28.73       29.53      2.88 o
   4   7  13      126.65      148.68      4.69 o
  -1   8  13        1.86        3.09      2.19 o
   0   8  13        2.35        2.56      2.34 o
   1   8  13        3.79        9.85      2.54 o
   2   8  13        1.59        2.69      2.91 o
   3   8  13        1.98        3.69      2.51 o
   4   8  13        2.11        5.32      2.71 o
   0   9  13       39.00       41.39      3.21 o
   1   9  13        6.28        6.00      2.48 o
   2   9  13        1.51        4.85      2.57 o
   3   9  13        2.20        3.78      3.16 o
   0   5  14        1.59        0.08      2.74 o
   0   6  14        0.76        0.94      3.29 o
   1   6  14       40.29       40.06      3.21 o
 
